# Supplementary material for: First Insight into Microbiome Profiles of Myrmecophilous Beetles and Their Host, Red Wood Ant Formica polyctena (Hymenoptera: Formicidae)—A Case Study
Source: Insects. 2020 Feb 19;11(2):134. doi: 10.3390/insects11020134 (PMC7073670; doi:10.3390/insects11020134)
Supplement: Supplementary file 1 [file insects-11-00134-s001.zip › Supplementary Files/S1_Table.xlsx]

## Sheet: Summary of the sequencing data
Summary of the sequencing data and statistical analysis of bacterial communities associated with F. polyctena and selected myrmecophilous beetles. Abbreviations: DP-L – Dendrophilus pygmaeus, LF-D – Leptacinus formicetorum, MA-D – Monotoma angusticollis, MS-L – Myrmechixenus subterraneus, PF-D – Ptenidium formicetorum, TA-L – Thiasophila angulata, FP-D and FP-L – Formica polyctena. Indices D and …
ID	No. of bacterial reads	Average length (bp)	No. of observed OTU’s	Chao1 Index	Shannon Index	Simpson Index
DP1-L1	64.702	453	343	517	6.29	0.97
DP2-L	45.63	452	723	942	7.68	0.99
DP3-L	41.986	451	400	568	6.85	0.98
LF1-D	63.529	441	114	204	1.50	0.52
LF2-D	66.874	441	59	90	1.26	0.50
LF3-D	56.223	452	292	522	5.27	0.93
MA1-D	43.795	453	123	203	3.15	0.80
MA2-D	55.735	451	157	263	3.40	0.81
MA3-D	53.128	447	126	210	2.98	0.81
MS1-L	61.333	441	224	118	1.60	0.50
MS2-L	49.796	443	123	175	1.86	0.54
MS4-L	57.319	452	418	552	7.03	0.98
PF1-D	66.718	444	77	101	1.42	0.45
PF2-D	49.971	441	188	266	0.74	0.12
PF3-D	51.637	442	93	134	0.55	0.10
TA1-L	8.253	461	142	198	0.85	0.16
TA2-L	65.033	440	51	141	0.18	0.03
TA6-L	32.587	461	67	128	1.59	0.58
FP1-D	117.381	442	29	37	1.50	0.55
FP2-D	150.363	443	73	99	1.50	0.31
FP4-D	99.244	443	135	284	0.80	0.17
FP1-L	104.804	441	105	179	0.69	0.15
FP2-L	80.101	443	253	436	1.44	0.25
FP3-L	115.878	442	104	196	0.95	0.24
1 The ID abbreviations are defined in the text. The number of OTUs (operational taxonomic units) was generated at the 97% sequence similarity cut-off. Diversity indices represent the randomly selected subsets for each sample normalized to 8,253 sequences.

## Sheet: Phylum
Detailed taxonomic analyses at the phylum level. The table shows the relative abundance of microbial 16S rDNA sequences.
Kingdom	Phylum	DP1-L	DP2-L	DP3-L	FP1-D	FP2-D	FP4-D	FP1-L	FP2-L	FP3-L	LF1-D	LF2-D	LF3-D	MA1-D	MA2-D	MA3-D	MS1-L	MS2-L	MS4-L	PF1-D	PF2-D	PF3-D	TA1-L	TA2-L	TA6-L
Bacteria	Ambiguous_taxa	0.000880962	0.000153408	0.00178631	0	0	0	0	0	0	0	0	0.00101382	0	3.58841e-05	0	9.78266e-05	2.00819e-05	0	5.99538e-05	0.000440255	0	0	0	0
Bacteria	Acidobacteria	0.00234923	0.12963	0.0516124	8.51927e-06	0.00849943	0.000755713	0.000133583	0.0029338	0.00073353	0.00201483	0.00029907	0.0121481	0.000388172	0.000753566	0.000207047	0.000228262	0.00062254	0.0872137	2.99769e-05	0.00128074	0.000484149	0.000727008	9.22609e-05	0.000767177
Bacteria	Actinobacteria	0.374687	0.297261	0.59546	0.00254726	0.00935736	0.0159204	0.0105053	0.0241071	0.00629973	0.0208724	0.0068487	0.658396	0.10999	0.0594241	0.0928324	0.0366035	0.0429553	0.367644	0.0121556	0.0165496	0.020954	0.0278687	0.00642751	0.0121521
Bacteria	Armatimonadetes	0	0.000920447	0.000166722	0	0	0	1.90832e-05	0.000274653	0.000284782	3.14817e-05	0	0	0	0	0	0	0	0	0	0	0	0	0	0
Bacteria	Bacteroidetes	0.00840778	0.0843743	0.0175535	1.70385e-05	0.000518745	0.0019044	0.000696538	0.00501866	0.000793938	0.000346299	0.000104674	0.0124682	0.0512844	0.00310397	0.00165638	0.00195653	0.000883605	0.0475061	0.000509608	0.00106062	0.000697175	0.000363504	0.000230652	0.000368245
Bacteria	Chlamydiae	0.00017001	0	0	0	0	0	2.86249e-05	1.24842e-05	0	0	0	0	0	0	0	0	0	0	0	0	0	0	0	0
Bacteria	Chloroflexi	0	0.00681569	0.0020483	0	0.00158949	2.01524e-05	0	4.9937e-05	0	1.57408e-05	0	0.000622521	0.000182669	5.38261e-05	0	0.000260871	0	0	0	0.000920534	0	0	0	0.000122748
Bacteria	Cyanobacteria	0	0.0002849	0	0	0	0	0	1.24842e-05	0	0	0	0	0	0	0	0	0	0	8.99308e-05	0.000420244	0	0	0	0
Bacteria	Deinococcus-Thermus	0	0	0	0	0	0	0	0	0	0	1.49535e-05	0	0	0	0	0	2.00819e-05	0	0	0	0.000174294	0.000121168	0	0
Bacteria	Dependentiae	0.018902	0.000241069	0.00547802	0	0	6.04571e-05	0	0	0	0	0	0	0	0	0	0	0	0	0	0	0	0	0	0
Bacteria	Epsilonbacteraeota	0	0	0	0	0	0	0	0	0	0	0	0	0	0	0	0	0	0	0	0	0	0	0	0
Bacteria	FBP	0	0.000197239	0	0	0	0	1.90832e-05	4.9937e-05	0	0	0	0	0	0	0	0	0	0	0	0	0	0	0	0
Bacteria	Firmicutes	0.0917746	0.0146176	0.072286	0.0516268	0.0682083	0.0319616	0.00041029	0.0175903	0.0292635	0.00251853	0.00145049	0.116678	0.00287704	0.00218893	0.00402801	0.00412502	0.00636597	0.0955879	0.00418178	0.00398231	0.00751399	0.00193869	0.000230652	0.000613742
Bacteria	Fusobacteria	0	0	0.00271519	0	0	0	0	0	0	0	0	0	0	0	0	0	0	0	0	0.000520302	0	0	0	0
Bacteria	Gemmatimonadetes	0.000741863	0.015538	0.0010956	1.70385e-05	0	0	4.77081e-05	0.000237201	7.76679e-05	0.0011963	0	0	0	1.7942e-05	1.88225e-05	0	0	0	0	0.00050029	0	0	0	0
Bacteria	Hydrogenedentes	0	0	0	0	0	0	0	0	9.49274e-05	0	0	0	0	0	0	0	0	0	0	0	0	0	0	0
Bacteria	Nitrospirae	0	0	0	0	0	0	0	0	0	0	0	0	0	0	0	0	0	0.00188419	0	0.000220128	0	0	0	0
Bacteria	Patescibacteria	0.0116843	0.00146833	0.00252465	0	0	7.05332e-05	1.90832e-05	0.000561791	0.000103557	0	1.49535e-05	0	0.000411006	0.000466493	0.000207047	0.000945657	0.00062254	0.0109562	4.49654e-05	0.000580337	0.000755272	0.000242336	1.53768e-05	0
Bacteria	Planctomycetes	0.0468455	0.0368617	0.0400848	0	0	0.000372819	9.54162e-06	0.000599243	0.000155336	0.000692597	0.000194395	0	0.000456673	0.000735624	0.000207047	0.000244567	0.00150615	0.046878	0	0.000300174	0.000174294	0.00121168	0	0
Bacteria	Proteobacteria	0.439662	0.406903	0.205831	0.945775	0.911827	0.948773	0.988111	0.948315	0.962193	0.972123	0.991073	0.106095	0.83441	0.933166	0.900843	0.95531	0.944413	0.339922	0.982928	0.972084	0.968472	0.967163	0.992957	0.401019
Bacteria	Rokubacteria	0	0.00100811	0	0	0	0	0	0	0	0	0	0	0	0	0	0	0	0	0	0	0	0	0	0
Bacteria	Tenericutes	0	0	0	0	0	0	0	0	0	0	0	0.0913327	0	0	0	4.89133e-05	0.00190778	6.97849e-05	0	0	0	0.000121168	0	0.584927
Bacteria	Verrucomicrobia	0	0.00201622	0.0013576	0	0	0.000161219	0	0.000237201	0	3.14817e-05	0	0.00124504	0	5.38261e-05	0	0.000179349	0.000682786	0.00233779	0	0.00114066	0.000774638	0.000242336	4.61304e-05	3.06871e-05
Bacteria	WPS-2	0.00389478	0.0017094	0	8.51927e-06	0	0	0	0	0	0.000157408	0	0	0	0	0	0	0	0	0	0	0	0	0	0

## Sheet: Class
Detailed taxonomic analyses at the class level. The table shows the relative abundance of microbial 16S rDNA sequences.
Kingdom	Phylum	Class	DP1-L	DP2-L	DP3-L	FP1-D	FP2-D	FP4-D	FP1-L	FP2-L	FP3-L	LF1-D	LF2-D	LF3-D	MA1-D	MA2-D	MA3-D	MS1-L	MS2-L	MS4-L	PF1-D	PF2-D	PF3-D	TA1-L	TA2-L	TA6-L
Bacteria	Ambiguous_taxa	Ambiguous_taxa	0.000880962	0.000153408	0.00178631	0	0	0	0	0	0	0	0	0.00101382	0	3.58841e-05	0	9.78266e-05	2.00819e-05	0	5.99538e-05	0.000440255	0	0	0	0
Bacteria	Acidobacteria	Acidobacteriia	0.00234923	0.127219	0.0516124	8.51927e-06	0.00849943	0.00068518	0.000133583	0.00237201	0.00073353	0.00201483	0.00029907	0.0114722	0.000388172	0.000753566	0.000207047	0.000130435	0.000602458	0.0855737	2.99769e-05	0.000300174	9.68298e-05	0.000727008	9.22609e-05	0.000767177
Bacteria	Acidobacteria	Blastocatellia (Subgroup 4)	0	0.000876616	0	0	0	5.03809e-05	0	0.000561791	0	0	0	0	0	0	0	0	0	0	0	0.000220128	0.000387319	0	0	0
Bacteria	Acidobacteria	Holophagae	0	0.000416393	0	0	0	0	0	0	0	0	0	0.00067588	0	0	0	9.78266e-05	2.00819e-05	0.00163994	0	0.000400232	0	0	0	0
Bacteria	Acidobacteria	Subgroup 17	0	0	0	0	0	0	0	0	0	0	0	0	0	0	0	0	0	0	0	4.00232e-05	0	0	0	0
Bacteria	Acidobacteria	Subgroup 22	0	0	0	0	0	0	0	0	0	0	0	0	0	0	0	0	0	0	0	6.00348e-05	0	0	0	0
Bacteria	Acidobacteria	Subgroup 5	0	0.000394477	0	0	0	0	0	0	0	0	0	0	0	0	0	0	0	0	0	0	0	0	0	0
Bacteria	Acidobacteria	Subgroup 6	0	0.000723208	0	0	0	2.01524e-05	0	0	0	0	0	0	0	0	0	0	0	0	0	0.000260151	0	0	0	0
Bacteria	Actinobacteria	0319-7L14	0	0	0.000357262	0	0	0	0	0	0	0	0	0	0	0	0	0	0	0	0	0	0	0	0	0
Bacteria	Actinobacteria	Acidimicrobiia	0.0087478	0.045606	0.00169104	1.70385e-05	0	0.000161219	7.6333e-05	0.000224716	0.000138076	0.000314817	0	0	6.8501e-05	0.00017942	3.76449e-05	0	0.000361475	0.00659467	0	0.000280162	7.74638e-05	0.000121168	0	0
Bacteria	Actinobacteria	Actinobacteria	0.351828	0.213851	0.588601	0.00248763	0.00717597	0.0146205	0.0096752	0.0220347	0.00602358	0.0199751	0.00674403	0.658094	0.109624	0.0591549	0.0925124	0.035935	0.0420516	0.348541	0.0117959	0.0159893	0.0208765	0.0276263	0.00635062	0.0120907
Bacteria	Actinobacteria	Coriobacteriia	0	0	0	0	0.00218139	0	0	0	0	0	0	0	0	0	0	0	0	0.000750188	0	0	0	0	0	0
Bacteria	Actinobacteria	MB-A2-108	0	0	0	0	0	0	0	0	0	0	0	0	0	0	0	0	0	0	0	8.00464e-05	0	0	0	0
Bacteria	Actinobacteria	Thermoleophilia	0.0141108	0.0378041	0.00481113	4.25963e-05	0	0.00113861	0.000753788	0.00184767	0.000138076	0.000582411	0.000104674	0.000302367	0.000296838	8.97102e-05	0.000282337	0.000668482	0.000542212	0.0117588	0.000359723	0.000200116	0	0.000121168	7.6884e-05	6.13742e-05
Bacteria	Armatimonadetes	Armatimonadia	0	0.000394477	0.000166722	0	0	0	1.90832e-05	0.000124842	0	3.14817e-05	0	0	0	0	0	0	0	0	0	0	0	0	0	0
Bacteria	Armatimonadetes	Chthonomonadetes	0	0.00052597	0	0	0	0	0	0	0	0	0	0	0	0	0	0	0	0	0	0	0	0	0	0
Bacteria	Armatimonadetes	Fimbriimonadia	0	0	0	0	0	0	0	0.000149811	0.000284782	0	0	0	0	0	0	0	0	0	0	0	0	0	0	0
Bacteria	Bacteroidetes	Bacteroidia	0.00840778	0.0841552	0.0175535	1.70385e-05	0.000518745	0.0019044	0.000696538	0.00501866	0.000793938	0.000346299	0.000104674	0.0124682	0.0512844	0.00310397	0.00165638	0.00195653	0.000883605	0.0475061	0.000509608	0.00106062	0.000697175	0.000363504	0.000230652	0.000368245
Bacteria	Bacteroidetes	Ignavibacteria	0	0.000219154	0	0	0	0	0	0	0	0	0	0	0	0	0	0	0	0	0	0	0	0	0	0
Bacteria	Chlamydiae	Chlamydiae	0.00017001	0	0	0	0	0	2.86249e-05	1.24842e-05	0	0	0	0	0	0	0	0	0	0	0	0	0	0	0	0
Bacteria	Chloroflexi	AD3	0	0	0	0	0	0	0	3.74527e-05	0	0	0	0	0	0	0	0	0	0	0	0	0	0	0	3.06871e-05
Bacteria	Chloroflexi	Anaerolineae	0	0.000591716	0	0	0	0	0	0	0	0	0	0	0	0	0	0	0	0	0	0.000400232	0	0	0	0
Bacteria	Chloroflexi	Chloroflexia	0	0.0022792	0.0020483	0	0.00158949	2.01524e-05	0	0	0	0	0	0.000622521	0.000182669	5.38261e-05	0	0.000260871	0	0	0	0.000140081	0	0	0	9.20613e-05
Bacteria	Chloroflexi	Dehalococcoidia	0	0.000613631	0	0	0	0	0	0	0	0	0	0	0	0	0	0	0	0	0	0	0	0	0	0
Bacteria	Chloroflexi	Gitt-GS-136	0	0	0	0	0	0	0	1.24842e-05	0	0	0	0	0	0	0	0	0	0	0	0.000240139	0	0	0	0
Bacteria	Chloroflexi	JG30-KF-CM66	0	0.000131492	0	0	0	0	0	0	0	0	0	0	0	0	0	0	0	0	0	0.000140081	0	0	0	0
Bacteria	Chloroflexi	KD4-96	0	0.000219154	0	0	0	0	0	0	0	1.57408e-05	0	0	0	0	0	0	0	0	0	0	0	0	0	0
Bacteria	Chloroflexi	OLB14	0	0.0029805	0	0	0	0	0	0	0	0	0	0	0	0	0	0	0	0	0	0	0	0	0	0
Bacteria	Cyanobacteria	Melainabacteria	0	0.000131492	0	0	0	0	0	1.24842e-05	0	0	0	0	0	0	0	0	0	0	0	0	0	0	0	0
Bacteria	Cyanobacteria	Oxyphotobacteria	0	0	0	0	0	0	0	0	0	0	0	0	0	0	0	0	0	0	8.99308e-05	0.000320186	0	0	0	0
Bacteria	Cyanobacteria	Sericytochromatia	0	0.000153408	0	0	0	0	0	0	0	0	0	0	0	0	0	0	0	0	0	0.000100058	0	0	0	0
Bacteria	Deinococcus-Thermus	Deinococci	0	0	0	0	0	0	0	0	0	0	1.49535e-05	0	0	0	0	0	2.00819e-05	0	0	0	0.000174294	0.000121168	0	0
Bacteria	Dependentiae	Babeliae	0.018902	0.000241069	0.00547802	0	0	6.04571e-05	0	0	0	0	0	0	0	0	0	0	0	0	0	0	0	0	0	0
Bacteria	Epsilonbacteraeota	Campylobacteria	0	0	0	0	0	0	0	0	0	0	0	0	0	0	0	0	0	0	0	0	0	0	0	0
Bacteria	FBP	Ambiguous_taxa	0	6.57462e-05	0	0	0	0	1.90832e-05	1.24842e-05	0	0	0	0	0	0	0	0	0	0	0	0	0	0	0	0
Bacteria	FBP	uncultured bacterium	0	0.000131492	0	0	0	0	0	3.74527e-05	0	0	0	0	0	0	0	0	0	0	0	0	0	0	0	0
Bacteria	Firmicutes	Bacilli	0.0753918	0.0141574	0.0616634	0.0515842	0.060886	0.0318709	0.000362582	0.0175528	0.0288666	0.00234539	0.00145049	0.111911	0.00285421	0.00209922	0.00400919	0.00353806	0.00602458	0.0611316	0.00367217	0.00380221	0.00617774	0.00193869	0.000199899	0.000613742
Bacteria	Firmicutes	Clostridia	0.0157182	0.000460224	0.0103606	4.25963e-05	0.00732228	9.06856e-05	2.86249e-05	3.74527e-05	0.00037108	0.000157408	0	0.00112054	2.28337e-05	8.97102e-05	1.88225e-05	0.00058696	0	0.023186	0.000419677	0.000180104	0.00133625	0	3.07536e-05	0
Bacteria	Firmicutes	Erysipelotrichia	0.000664585	0	0	0	0	0	1.90832e-05	0	2.58893e-05	0	0	0	0	0	0	0	0	0	0	0	0	0	0	0
Bacteria	Firmicutes	Negativicutes	0	0	0.000261992	0	0	0	0	0	0	1.57408e-05	0	0.00364619	0	0	0	0	0.000341393	0.0112703	8.99308e-05	0	0	0	0	0
Bacteria	Fusobacteria	Fusobacteriia	0	0	0.00271519	0	0	0	0	0	0	0	0	0	0	0	0	0	0	0	0	0.000520302	0	0	0	0
Bacteria	Gemmatimonadetes	Gemmatimonadetes	0.000741863	0.015538	0.0010956	1.70385e-05	0	0	4.77081e-05	0.000237201	0	0.0011963	0	0	0	1.7942e-05	1.88225e-05	0	0	0	0	0.00050029	0	0	0	0
Bacteria	Gemmatimonadetes	Longimicrobia	0	0	0	0	0	0	0	0	7.76679e-05	0	0	0	0	0	0	0	0	0	0	0	0	0	0	0
Bacteria	Hydrogenedentes	Hydrogenedentia	0	0	0	0	0	0	0	0	9.49274e-05	0	0	0	0	0	0	0	0	0	0	0	0	0	0	0
Bacteria	Nitrospirae	Nitrospira	0	0	0	0	0	0	0	0	0	0	0	0	0	0	0	0	0	0.00188419	0	0.000220128	0	0	0	0
Bacteria	Patescibacteria	Parcubacteria	0	0.000569801	0	0	0	0	0	0	0	0	0	0	0	0	1.88225e-05	0	0	0	0	0	0.000755272	0	0	0
Bacteria	Patescibacteria	Saccharimonadia	0.0116843	0.000898532	0.00252465	0	0	7.05332e-05	1.90832e-05	0.000561791	0.000103557	0	1.49535e-05	0	0.000411006	0.000466493	0.000188225	0.000945657	0.00062254	0.0109562	4.49654e-05	0.000580337	0	0.000242336	1.53768e-05	0
Bacteria	Planctomycetes	Phycisphaerae	0.000370931	0.00729783	0	0	0	3.02285e-05	0	7.49054e-05	0	0	0	0	0	3.58841e-05	0	0.000114131	0	0.00315777	0	0	0	0	0	0
Bacteria	Planctomycetes	Pla4 lineage	0	0	0	0	0	3.02285e-05	0	0	0	0	0	0	0	0	0	0	0	0	0	0	0	0	0	0
Bacteria	Planctomycetes	Planctomycetacia	0.0464746	0.0295639	0.0400848	0	0	0.000312361	9.54162e-06	0.000524338	0.000155336	0.000692597	0.000194395	0	0.000456673	0.00069974	0.000207047	0.000130435	0.00150615	0.0437202	0	0.000300174	0.000174294	0.00121168	0	0
Bacteria	Proteobacteria	Alphaproteobacteria	0.179716	0.189174	0.0998666	0.945409	0.889667	0.94306	0.971785	0.896081	0.952019	0.967133	0.988919	0.0396279	0.378947	0.538495	0.679642	0.947973	0.937806	0.164186	0.91533	0.953273	0.964812	0.924876	0.99082	0.397919
Bacteria	Proteobacteria	Deltaproteobacteria	0.0213286	0.00808679	0.00590673	8.51927e-06	0	9.06856e-05	1.90832e-05	0.000923834	0	0	0.000134581	0	6.8501e-05	1.7942e-05	0	0.000114131	0	0.00193653	0	0.00114066	0.000213026	0	0	0
Bacteria	Proteobacteria	Gammaproteobacteria	0.238617	0.209643	0.100057	0.000357809	0.0221597	0.00562251	0.0163066	0.0513102	0.0101745	0.00498985	0.00201872	0.0664675	0.455394	0.394653	0.221202	0.00722287	0.00660696	0.173799	0.0675979	0.0176702	0.00344714	0.0422877	0.00213738	0.0030994
Bacteria	Rokubacteria	NC10	0	0.00100811	0	0	0	0	0	0	0	0	0	0	0	0	0	0	0	0	0	0	0	0	0	0
Bacteria	Tenericutes	Mollicutes	0	0	0	0	0	0	0	0	0	0	0	0.0913327	0	0	0	4.89133e-05	0.00190778	6.97849e-05	0	0	0	0.000121168	0	0.584927
Bacteria	Verrucomicrobia	Verrucomicrobiae	0	0.00201622	0.0013576	0	0	0.000161219	0	0.000237201	0	3.14817e-05	0	0.00124504	0	5.38261e-05	0	0.000179349	0.000682786	0.00233779	0	0.00114066	0.000774638	0.000242336	4.61304e-05	3.06871e-05
Bacteria	WPS-2	Ambiguous_taxa	0.0028129	0.000986193	0	8.51927e-06	0	0	0	0	0	0.000157408	0	0	0	0	0	0	0	0	0	0	0	0	0	0
Bacteria	WPS-2	uncultured bacterium	0.00108188	0.000723208	0	0	0	0	0	0	0	0	0	0	0	0	0	0	0	0	0	0	0	0	0	0

## Sheet: Order
Detailed taxonomic analyses at the order level. The table shows the relative abundance of microbial 16S rDNA sequences.
Kingdom	Phylum	Class	Order	DP1-L	DP2-L	DP3-L	FP1-D	FP2-D	FP4-D	FP1-L	FP2-L	FP3-L	LF1-D	LF2-D	LF3-D	MA1-D	MA2-D	MA3-D	MS1-L	MS2-L	MS4-L	PF1-D	PF2-D	PF3-D	TA1-L	TA2-L	TA6-L
Bacteria	Ambiguous_taxa	Ambiguous_taxa	Ambiguous_taxa	0.000880962	0.000153408	0.00178631	0	0	0	0	0	0	0	0	0.00101382	0	3.58841e-05	0	9.78266e-05	2.00819e-05	0	5.99538e-05	0.000440255	0	0	0	0
Bacteria	Acidobacteria	Acidobacteriia	Acidobacteriales	0.00234923	0.0807364	0.0412757	8.51927e-06	0.00849943	0.000614647	0.000133583	0.00183518	0.000612713	0.00155834	8.9721e-05	0.0108141	0.000182669	0.000574146	0.000188225	0.000130435	0.000220901	0.0844746	0	0.000280162	3.87319e-05	0.000727008	9.22609e-05	0.000552368
Bacteria	Acidobacteria	Acidobacteriia	Solibacterales	0	0.0454964	0.0103368	0	0	7.05332e-05	0	0.000536822	0.000120817	0.000456484	0.000209349	0.000658094	0.000205503	0.00017942	1.88225e-05	0	0.000381557	0.00109911	0	2.00116e-05	5.80979e-05	0	0	0.00021481
Bacteria	Acidobacteria	Acidobacteriia	Subgroup 13	0	0.000394477	0	0	0	0	0	0	0	0	0	0	0	0	0	0	0	0	0	0	0	0	0	0
Bacteria	Acidobacteria	Acidobacteriia	Subgroup 2	0	0.000591716	0	0	0	0	0	0	0	0	0	0	0	0	0	0	0	0	2.99769e-05	0	0	0	0	0
Bacteria	Acidobacteria	Blastocatellia (Subgroup 4)	43793	0	0.000219154	0	0	0	3.02285e-05	0	0	0	0	0	0	0	0	0	0	0	0	0	0	0	0	0	0
Bacteria	Acidobacteria	Blastocatellia (Subgroup 4)	Blastocatellales	0	0.000197239	0	0	0	2.01524e-05	0	0.000561791	0	0	0	0	0	0	0	0	0	0	0	0	0.000387319	0	0	0
Bacteria	Acidobacteria	Blastocatellia (Subgroup 4)	Pyrinomonadales	0	0.000460224	0	0	0	0	0	0	0	0	0	0	0	0	0	0	0	0	0	0.000220128	0	0	0	0
Bacteria	Acidobacteria	Holophagae	Holophagales	0	0	0	0	0	0	0	0	0	0	0	0	0	0	0	0	0	0.00163994	0	0.000400232	0	0	0	0
Bacteria	Acidobacteria	Holophagae	Subgroup 7	0	0.000416393	0	0	0	0	0	0	0	0	0	0.00067588	0	0	0	9.78266e-05	2.00819e-05	0	0	0	0	0	0	0
Bacteria	Acidobacteria	Subgroup 17	uncultured bacterium	0	0	0	0	0	0	0	0	0	0	0	0	0	0	0	0	0	0	0	4.00232e-05	0	0	0	0
Bacteria	Acidobacteria	Subgroup 22	Ambiguous_taxa	0	0	0	0	0	0	0	0	0	0	0	0	0	0	0	0	0	0	0	6.00348e-05	0	0	0	0
Bacteria	Acidobacteria	Subgroup 5	Ambiguous_taxa	0	0.000394477	0	0	0	0	0	0	0	0	0	0	0	0	0	0	0	0	0	0	0	0	0	0
Bacteria	Acidobacteria	Subgroup 6	Ambiguous_taxa	0	0.000416393	0	0	0	2.01524e-05	0	0	0	0	0	0	0	0	0	0	0	0	0	0.000260151	0	0	0	0
Bacteria	Acidobacteria	Subgroup 6	uncultured Acidobacteriales bacterium	0	6.57462e-05	0	0	0	0	0	0	0	0	0	0	0	0	0	0	0	0	0	0	0	0	0	0
Bacteria	Acidobacteria	Subgroup 6	uncultured bacterium	0	0.000241069	0	0	0	0	0	0	0	0	0	0	0	0	0	0	0	0	0	0	0	0	0	0
Bacteria	Actinobacteria	0319-7L14	uncultured bacterium	0	0	0.000357262	0	0	0	0	0	0	0	0	0	0	0	0	0	0	0	0	0	0	0	0	0
Bacteria	Actinobacteria	Acidimicrobiia	Actinomarinales	0	0	0	0	0	0	0	0	6.04084e-05	0	0	0	0	0	0	0	0	0	0	0	0	0	0	0
Bacteria	Actinobacteria	Acidimicrobiia	IMCC26256	0.00109734	0.00550077	0	1.70385e-05	0	6.04571e-05	0	0	0	4.72225e-05	0	0	2.28337e-05	7.17682e-05	1.88225e-05	0	0	0.00193653	0	0	0	0.000121168	0	0
Bacteria	Actinobacteria	Acidimicrobiia	Microtrichales	0	0.00363796	0.00121469	0	0	4.03047e-05	5.72497e-05	0.000124842	0	0	0	0	0	0	0	0	0.000160655	0.00303564	0	0.000280162	0	0	0	0
Bacteria	Actinobacteria	Acidimicrobiia	uncultured	0.00765046	0.0364672	0.000476349	0	0	6.04571e-05	1.90832e-05	9.98739e-05	7.76679e-05	0.000267594	0	0	4.56673e-05	0.000107652	1.88225e-05	0	0.000200819	0.0016225	0	0	7.74638e-05	0	0	0
Bacteria	Actinobacteria	Actinobacteria	Ambiguous_taxa	0	0	0	0	0	0	0	0	5.17786e-05	0	0	0	0	0	0	0	0	0	0	0	0	0	0	0
Bacteria	Actinobacteria	Actinobacteria	Actinomycetales	0.00336929	0.00052597	0.00221502	8.51927e-06	0	0	0	0	0	0	8.9721e-05	0.00289917	0	0	0.000112935	0	8.03277e-05	0.00413475	0	0.000140081	0.000580979	0	0	0
Bacteria	Actinobacteria	Actinobacteria	Bifidobacteriales	0	0	0	8.51927e-06	0.0017757	0	0	1.24842e-05	6.04084e-05	1.57408e-05	0	0	0	1.7942e-05	0	0	0	0.000244247	0	0	0	0	0	0
Bacteria	Actinobacteria	Actinobacteria	Catenulisporales	0.00389478	0.0025641	0.00838375	0	0	0	0	0	0	0.000141668	0	3.55726e-05	2.28337e-05	5.38261e-05	5.64674e-05	0.000277175	0.000481966	0.00568747	0	0	0	0	3.07536e-05	9.20613e-05
Bacteria	Actinobacteria	Actinobacteria	Corynebacteriales	0.0576798	0.0496165	0.227504	0.0020361	0.00284644	0.00829269	0.00327278	0.00298373	0.00305494	0.00552504	0.00252714	0.150561	0.0870419	0.0392931	0.0615871	0.0101251	0.00883605	0.060835	0.00732936	0.00364211	0.00309855	0.0166	0.00398259	0.00444963
Bacteria	Actinobacteria	Actinobacteria	Frankiales	0.0429971	0.0677844	0.0187443	4.25963e-05	0	0.00110838	0.000419831	0.00157301	0.00036245	0.000519448	7.47675e-05	0.00277467	0.00221486	0.000502377	0.000470562	0.000163044	0.00160655	0.00750188	5.99538e-05	0.00050029	0.000948932	0.00157518	9.22609e-05	0.000460306
Bacteria	Actinobacteria	Actinobacteria	Kineosporiales	0	0.000109577	0.0165293	0	0	0	0	7.49054e-05	4.31488e-05	0	0	0	0	1.7942e-05	0	0.000163044	0	0	0	2.00116e-05	0	0	0	0
Bacteria	Actinobacteria	Actinobacteria	Micrococcales	0.0990232	0.0191321	0.0953175	7.66734e-05	0.001789	0.00081617	0.00112591	0.00526835	0.000940644	0.00113334	0.000762628	0.0706828	0.00837995	0.0098143	0.0214576	0.0032935	0.00741023	0.0675343	0.00158878	0.00220128	0.00340841	0.000727008	0.000230652	0.00131954
Bacteria	Actinobacteria	Actinobacteria	Micromonosporales	0	0.000854701	0.000785976	0	0	0.000151143	8.58746e-05	0.000474401	0	0.000299076	0	0	0.000114168	0	0.000112935	0	0	0.00357648	1.49885e-05	0	0	0	0	0
Bacteria	Actinobacteria	Actinobacteria	Propionibacteriales	0.113783	0.0345606	0.0974134	0	0.000764816	0.000735561	0.00094462	0.0102121	0.000862977	0.00495837	0.00176451	0.220248	0.00310538	0.0033731	0.0024281	0.0159457	0.01225	0.125909	0.00242813	0.00894519	0.0128203	0.00617957	0.00139929	0.00319146
Bacteria	Actinobacteria	Actinobacteria	Pseudonocardiales	0.00352385	0.00451457	0.0152432	4.25963e-05	0	0.000392971	0.000620205	0.000511854	0.000189855	0.000330558	0.000164488	0.028636	0.00168969	0.00154302	0.00175049	8.15222e-05	0.0014459	0.0219997	0	0.000240139	0	0.000242336	0.000230652	0.000337558
Bacteria	Actinobacteria	Actinobacteria	Streptomycetales	0.0275571	0.0305282	0.103201	0.000272617	0	0.00310346	0.00314873	0.000886381	0.000457378	0.00648523	0.00119628	0.180816	0.00623359	0.00394725	0.00385861	0.00577177	0.00869548	0.0453776	0.000374711	0.000300174	1.9366e-05	0.00230219	0.00038442	0.00224016
Bacteria	Actinobacteria	Actinobacteria	Streptosporangiales	0	0.00365987	0.00326299	0	0	2.01524e-05	5.72497e-05	3.74527e-05	0	0.00056667	0.000164488	0.00144069	0.000822012	0.000592088	0.000677609	0.000114131	0.00124508	0.00573981	0	0	0	0	0	0
Bacteria	Actinobacteria	Coriobacteriia	Coriobacteriales	0	0	0	0	0.00218139	0	0	0	0	0	0	0	0	0	0	0	0	0.000750188	0	0	0	0	0	0
Bacteria	Actinobacteria	MB-A2-108	Ambiguous_taxa	0	0	0	0	0	0	0	0	0	0	0	0	0	0	0	0	0	0	0	8.00464e-05	0	0	0	0
Bacteria	Actinobacteria	Thermoleophilia	Gaiellales	0.00344657	0.013719	0.000142905	2.55578e-05	0	0.000100762	0	8.73897e-05	9.49274e-05	3.14817e-05	7.47675e-05	0	0	0	0	0	0.00052213	0	0.000164873	0.000200116	0	0	0	0
Bacteria	Actinobacteria	Thermoleophilia	Solirubrobacterales	0.0106643	0.024085	0.00466822	1.70385e-05	0	0.00103785	0.000753788	0.00176028	4.31488e-05	0.000550929	2.9907e-05	0.000302367	0.000296838	8.97102e-05	0.000282337	0.000668482	2.00819e-05	0.0117588	0.00019485	0	0	0.000121168	7.6884e-05	6.13742e-05
Bacteria	Armatimonadetes	Armatimonadia	Armatimonadales	0	0.000394477	0.000166722	0	0	0	1.90832e-05	0.000124842	0	3.14817e-05	0	0	0	0	0	0	0	0	0	0	0	0	0	0
Bacteria	Armatimonadetes	Chthonomonadetes	Chthonomonadales	0	0.00052597	0	0	0	0	0	0	0	0	0	0	0	0	0	0	0	0	0	0	0	0	0	0
Bacteria	Armatimonadetes	Fimbriimonadia	Fimbriimonadales	0	0	0	0	0	0	0	0.000149811	0.000284782	0	0	0	0	0	0	0	0	0	0	0	0	0	0	0
Bacteria	Bacteroidetes	Bacteroidia	Bacteroidales	0.000525486	0.000372562	0.00523984	0	0	0	0	0	0.000233004	0.000110186	0	0	2.28337e-05	0.000753566	3.76449e-05	0.000260871	0.000441803	0.00226801	1.49885e-05	0	7.74638e-05	0.000242336	0	0.000245497
Bacteria	Bacteroidetes	Bacteroidia	Chitinophagales	0.00721771	0.0122069	0.00643072	1.70385e-05	0	0.000624723	0.000238541	0.00199748	0.000146706	7.87042e-05	0	0.00983583	0.0511702	0.0019198	0.00152462	0.000603264	2.00819e-05	0.0239013	2.99769e-05	0.000360209	0	0.000121168	4.61304e-05	3.06871e-05
Bacteria	Bacteroidetes	Bacteroidia	Cytophagales	0	0.00278326	0.00028581	0	0	0.000241828	0.000133583	0.000349559	0	9.44451e-05	0	0	0	0	0	0.000195653	0.000361475	0	4.49654e-05	4.00232e-05	0	0	0	0
Bacteria	Bacteroidetes	Bacteroidia	Flavobacteriales	0.00064913	0.0241289	0.000714524	0	0.000518745	0.000513885	0.000133583	0.000811476	0.00037971	0	8.9721e-05	0.00263237	9.13346e-05	0.000322957	9.41123e-05	1.63044e-05	4.01639e-05	0.000662956	0.000239815	0.000420244	0.000619711	0	4.61304e-05	9.20613e-05
Bacteria	Bacteroidetes	Bacteroidia	Sphingobacteriales	1.54555e-05	0.0446636	0.00488258	0	0	0.000523961	0.000190832	0.00186015	3.45191e-05	6.29634e-05	1.49535e-05	0	0	0.000107652	0	0.00088044	2.00819e-05	0.0206738	0.000179862	0.000240139	0	0	0.000138391	0
Bacteria	Bacteroidetes	Ignavibacteria	OPB56	0	0.000219154	0	0	0	0	0	0	0	0	0	0	0	0	0	0	0	0	0	0	0	0	0	0
Bacteria	Chlamydiae	Chlamydiae	Chlamydiales	0.00017001	0	0	0	0	0	2.86249e-05	1.24842e-05	0	0	0	0	0	0	0	0	0	0	0	0	0	0	0	0
Bacteria	Chloroflexi	AD3	Ambiguous_taxa	0	0	0	0	0	0	0	3.74527e-05	0	0	0	0	0	0	0	0	0	0	0	0	0	0	0	3.06871e-05
Bacteria	Chloroflexi	Anaerolineae	Anaerolineales	0	0.000591716	0	0	0	0	0	0	0	0	0	0	0	0	0	0	0	0	0	0	0	0	0	0
Bacteria	Chloroflexi	Anaerolineae	Ardenticatenales	0	0	0	0	0	0	0	0	0	0	0	0	0	0	0	0	0	0	0	0.000360209	0	0	0	0
Bacteria	Chloroflexi	Anaerolineae	RBG-13-54-9	0	0	0	0	0	0	0	0	0	0	0	0	0	0	0	0	0	0	0	4.00232e-05	0	0	0	0
Bacteria	Chloroflexi	Anaerolineae	SBR1031	0	0	0	0	0	0	0	0	0	0	0	0	0	0	0	0	0	0	0	0	0	0	0	0
Bacteria	Chloroflexi	Chloroflexia	Chloroflexales	0	0	0	0	0	0	0	0	0	0	0	0	0	5.38261e-05	0	0.000260871	0	0	0	0	0	0	0	0
Bacteria	Chloroflexi	Chloroflexia	Thermomicrobiales	0	0.0022792	0.0020483	0	0.00158949	2.01524e-05	0	0	0	0	0	0.000622521	0.000182669	0	0	0	0	0	0	0.000140081	0	0	0	9.20613e-05
Bacteria	Chloroflexi	Dehalococcoidia	S085	0	0.000613631	0	0	0	0	0	0	0	0	0	0	0	0	0	0	0	0	0	0	0	0	0	0
Bacteria	Chloroflexi	Gitt-GS-136	Ambiguous_taxa	0	0	0	0	0	0	0	1.24842e-05	0	0	0	0	0	0	0	0	0	0	0	0.000240139	0	0	0	0
Bacteria	Chloroflexi	JG30-KF-CM66	Ambiguous_taxa	0	0	0	0	0	0	0	0	0	0	0	0	0	0	0	0	0	0	0	0.000140081	0	0	0	0
Bacteria	Chloroflexi	JG30-KF-CM66	uncultured bacterium	0	0.000131492	0	0	0	0	0	0	0	0	0	0	0	0	0	0	0	0	0	0	0	0	0	0
Bacteria	Chloroflexi	KD4-96	uncultured bacterium	0	0.000219154	0	0	0	0	0	0	0	1.57408e-05	0	0	0	0	0	0	0	0	0	0	0	0	0	0
Bacteria	Chloroflexi	OLB14	Ambiguous_taxa	0	4.38308e-05	0	0	0	0	0	0	0	0	0	0	0	0	0	0	0	0	0	0	0	0	0	0
Bacteria	Chloroflexi	OLB14	uncultured bacterium	0	0.00293666	0	0	0	0	0	0	0	0	0	0	0	0	0	0	0	0	0	0	0	0	0	0
Bacteria	Cyanobacteria	Melainabacteria	Obscuribacterales	0	0.000131492	0	0	0	0	0	1.24842e-05	0	0	0	0	0	0	0	0	0	0	0	0	0	0	0	0
Bacteria	Cyanobacteria	Oxyphotobacteria	Nostocales	0	0	0	0	0	0	0	0	0	0	0	0	0	0	0	0	0	0	8.99308e-05	0.00012007	0	0	0	0
Bacteria	Cyanobacteria	Oxyphotobacteria	Phormidesmiales	0	0	0	0	0	0	0	0	0	0	0	0	0	0	0	0	0	0	0	0.000200116	0	0	0	0
Bacteria	Cyanobacteria	Sericytochromatia	Ambiguous_taxa	0	0	0	0	0	0	0	0	0	0	0	0	0	0	0	0	0	0	0	0.000100058	0	0	0	0
Bacteria	Cyanobacteria	Sericytochromatia	uncultured bacterium	0	0.000153408	0	0	0	0	0	0	0	0	0	0	0	0	0	0	0	0	0	0	0	0	0	0
Bacteria	Deinococcus-Thermus	Deinococci	Deinococcales	0	0	0	0	0	0	0	0	0	0	1.49535e-05	0	0	0	0	0	2.00819e-05	0	0	0	0.000174294	0.000121168	0	0
Bacteria	Dependentiae	Babeliae	Babeliales	0.018902	0.000241069	0.00547802	0	0	6.04571e-05	0	0	0	0	0	0	0	0	0	0	0	0	0	0	0	0	0	0
Bacteria	Epsilonbacteraeota	Campylobacteria	Campylobacterales	0	0	0	0	0	0	0	0	0	0	0	0	0	0	0	0	0	0	0	0	0	0	0	0
Bacteria	FBP	Ambiguous_taxa	Ambiguous_taxa	0	6.57462e-05	0	0	0	0	1.90832e-05	1.24842e-05	0	0	0	0	0	0	0	0	0	0	0	0	0	0	0	0
Bacteria	FBP	uncultured bacterium	uncultured bacterium	0	0.000131492	0	0	0	0	0	3.74527e-05	0	0	0	0	0	0	0	0	0	0	0	0	0	0	0	0
Bacteria	Firmicutes	Bacilli	Bacillales	0.0338629	0.00721017	0.0253894	0.00011075	0.0359197	0.000403047	0.000162208	0.000249685	0.00108735	0.000975932	0.000957024	0.0368532	0.000159836	0.000143536	0.00107288	0.000847831	0.00162664	0.0342469	0.000509608	0.00168097	0.00561613	0.00121168	6.15072e-05	0.000276184
Bacteria	Firmicutes	Bacilli	Lactobacillales	0.0415289	0.00694718	0.036274	0.0514734	0.0249662	0.0314679	0.000200374	0.0173032	0.0277792	0.00136945	0.000493465	0.0750583	0.00269437	0.00195568	0.0029363	0.00269023	0.00439794	0.0268846	0.00316256	0.00212123	0.000561613	0.000727008	0.000138391	0.000337558
Bacteria	Firmicutes	Clostridia	Clostridiales	0.0157182	0.000460224	0.0103606	4.25963e-05	0.00732228	9.06856e-05	2.86249e-05	3.74527e-05	0.00037108	0.000157408	0	0.00112054	2.28337e-05	8.97102e-05	1.88225e-05	0.00058696	0	0.023186	0.000419677	0.000180104	0.00133625	0	3.07536e-05	0
Bacteria	Firmicutes	Erysipelotrichia	Erysipelotrichales	0.000664585	0	0	0	0	0	1.90832e-05	0	2.58893e-05	0	0	0	0	0	0	0	0	0	0	0	0	0	0	0
Bacteria	Firmicutes	Negativicutes	Selenomonadales	0	0	0.000261992	0	0	0	0	0	0	1.57408e-05	0	0.00364619	0	0	0	0	0.000341393	0.0112703	8.99308e-05	0	0	0	0	0
Bacteria	Fusobacteria	Fusobacteriia	Fusobacteriales	0	0	0.00271519	0	0	0	0	0	0	0	0	0	0	0	0	0	0	0	0	0.000520302	0	0	0	0
Bacteria	Gemmatimonadetes	Gemmatimonadetes	Gemmatimonadales	0.000741863	0.015538	0.0010956	1.70385e-05	0	0	4.77081e-05	0.000237201	0	0.0011963	0	0	0	1.7942e-05	1.88225e-05	0	0	0	0	0.00050029	0	0	0	0
Bacteria	Gemmatimonadetes	Longimicrobia	Longimicrobiales	0	0	0	0	0	0	0	0	7.76679e-05	0	0	0	0	0	0	0	0	0	0	0	0	0	0	0
Bacteria	Hydrogenedentes	Hydrogenedentia	Hydrogenedentiales	0	0	0	0	0	0	0	0	9.49274e-05	0	0	0	0	0	0	0	0	0	0	0	0	0	0	0
Bacteria	Nitrospirae	Nitrospira	Nitrospirales	0	0	0	0	0	0	0	0	0	0	0	0	0	0	0	0	0	0.00188419	0	0.000220128	0	0	0	0
Bacteria	Patescibacteria	Parcubacteria	Candidatus Adlerbacteria	0	0.000175323	0	0	0	0	0	0	0	0	0	0	0	0	1.88225e-05	0	0	0	0	0	0	0	0	0
Bacteria	Patescibacteria	Parcubacteria	Candidatus Kaiserbacteria	0	0	0	0	0	0	0	0	0	0	0	0	0	0	0	0	0	0	0	0	0.000755272	0	0	0
Bacteria	Patescibacteria	Parcubacteria	Candidatus Nomurabacteria	0	0.000394477	0	0	0	0	0	0	0	0	0	0	0	0	0	0	0	0	0	0	0	0	0	0
Bacteria	Patescibacteria	Saccharimonadia	Saccharimonadales	0.0116843	0.000898532	0.00252465	0	0	7.05332e-05	1.90832e-05	0.000561791	0.000103557	0	1.49535e-05	0	0.000411006	0.000466493	0.000188225	0.000945657	0.00062254	0.0109562	4.49654e-05	0.000580337	0	0.000242336	1.53768e-05	0
Bacteria	Planctomycetes	Phycisphaerae	Phycisphaerales	0	0.00052597	0	0	0	0	0	0	0	0	0	0	0	0	0	0	0	0	0	0	0	0	0	0
Bacteria	Planctomycetes	Phycisphaerae	Tepidisphaerales	0.000370931	0.00677186	0	0	0	3.02285e-05	0	7.49054e-05	0	0	0	0	0	3.58841e-05	0	0.000114131	0	0.00315777	0	0	0	0	0	0
Bacteria	Planctomycetes	Pla4 lineage	Ambiguous_taxa	0	0	0	0	0	3.02285e-05	0	0	0	0	0	0	0	0	0	0	0	0	0	0	0	0	0	0
Bacteria	Planctomycetes	Planctomycetacia	Gemmatales	0	0.00081087	0	0	0	8.06094e-05	0	4.9937e-05	0.000120817	0	0	0	2.28337e-05	0	0	0	2.00819e-05	0.00462325	0	4.00232e-05	0	0.000363504	0	0
Bacteria	Planctomycetes	Planctomycetacia	Isosphaerales	0.0464746	0.0272409	0.0400848	0	0	0.000201524	9.54162e-06	0.000474401	3.45191e-05	0.000692597	0.000194395	0	0.000433839	0.00069974	0.000207047	0	0.0010041	0.039097	0	0	0.000174294	0.000848176	0	0
Bacteria	Planctomycetes	Planctomycetacia	Pirellulales	0	0.0014245	0	0	0	0	0	0	0	0	0	0	0	0	0	0	0.000481966	0	0	0.000240139	0	0	0	0
Bacteria	Planctomycetes	Planctomycetacia	Planctomycetales	0	8.76616e-05	0	0	0	3.02285e-05	0	0	0	0	0	0	0	0	0	0.000130435	0	0	0	2.00116e-05	0	0	0	0
Bacteria	Proteobacteria	Alphaproteobacteria	Acetobacterales	0.00610491	0.035503	0.0124804	0.0693213	0.0239421	0.0160312	0.0353899	0.00843935	0.066268	0.000865746	0	0.000266795	2.28337e-05	0.000107652	7.52899e-05	0	0.000361475	0.0159633	0	0.000820476	0.000251757	0.00109051	0	0.000153435
Bacteria	Proteobacteria	Alphaproteobacteria	Azospirillales	0	0	0	0	0	0	1.90832e-05	0	0	0	0	0	0	0	0	0	0	0	0	0	0	0	0	0
Bacteria	Proteobacteria	Alphaproteobacteria	Caedibacterales	0	0.000131492	0	0	0	0	0	0	0	0	0	0	0	0	0	0	0	0	0	0	0	0	0	0
Bacteria	Proteobacteria	Alphaproteobacteria	Caulobacterales	0.0026738	0.00515012	0	0	0.0023011	0.000161219	0.000124041	0.00167289	0.000267523	0.000125927	0.000284116	0.00498017	2.28337e-05	1.7942e-05	0	0.000391306	0.000642622	0.0090197	0.00019485	0.00168097	0.000116196	0.000121168	0.000123014	9.20613e-05
Bacteria	Proteobacteria	Alphaproteobacteria	Dongiales	0	0	0	0	0	0	0	0	0	0	0	0	0	0	0	0	0	0	0	0.000200116	0	0	0	0
Bacteria	Proteobacteria	Alphaproteobacteria	Elsterales	0	0.0124699	0.000381079	0	0	0	0	2.49685e-05	0	0.000110186	0	0.000462444	0	0	0	0	0	0	0	4.00232e-05	0	0.00060584	0	3.06871e-05
Bacteria	Proteobacteria	Alphaproteobacteria	Micavibrionales	0	0	0	0	0	0	0	4.9937e-05	0	0	0	0	0	0	0	0	0.000180737	0	0	0	0	0	0	0
Bacteria	Proteobacteria	Alphaproteobacteria	Micropepsales	0	0.034188	0.00100033	0	0	0.000191447	0	0.000461917	0	0.000440744	1.49535e-05	0.00771926	2.28337e-05	5.38261e-05	0	0	0.000943851	0.0148991	4.49654e-05	0	0	0.000121168	0	0
Bacteria	Proteobacteria	Alphaproteobacteria	Paracaedibacterales	0	0	0	0	0	3.02285e-05	0	0	0	0	0	0	0	0	0	0	0	0.00170973	0	0	0	0	0	0
Bacteria	Proteobacteria	Alphaproteobacteria	Parvibaculales	0	6.57462e-05	0	0	0	0	0	0	0	0	0	0	0	0	0	6.52177e-05	2.00819e-05	0.038783	0	0.000320186	0	0	1.53768e-05	0
Bacteria	Proteobacteria	Alphaproteobacteria	Reyranellales	0.00539396	0.00149025	0	0	0	0.000151143	0	6.24212e-05	0.000172595	0	0	0	0	0	0	3.26089e-05	0	0.00258204	0	0	0.000154928	0	0	3.06871e-05
Bacteria	Proteobacteria	Alphaproteobacteria	Rhizobiales	0.153689	0.0744466	0.0492545	5.11156e-05	0.0210025	0.00133006	0.00145033	0.00558045	0.00120817	0.00136945	0.000433651	0.00761254	0.0357803	0.00638737	0.00468679	0.00239675	0.00809302	0.0298679	0.00121407	0.00250145	0.0017042	0.00121168	0.000184522	0.000153435
Bacteria	Proteobacteria	Alphaproteobacteria	Rhodobacterales	0.00411116	0.00159982	0.0125042	1.70385e-05	0.00295285	0	3.81665e-05	0	0.000224374	0.000535189	0.000254209	0.0113477	2.28337e-05	0.000143536	7.52899e-05	0.00102718	0.00114467	0.00956053	0.000734434	0.00124072	0.000271123	0.000363504	1.53768e-05	0.000460306
Bacteria	Proteobacteria	Alphaproteobacteria	Rhodospirillales	0	0.00103002	0	0	0	2.01524e-05	0	0	0	0	0	0	0	0	0	1.63044e-05	0	0.0108864	0	0.00012007	0	0.000121168	0	0
Bacteria	Proteobacteria	Alphaproteobacteria	Rickettsiales	0.0022565	0.00164366	0.00209594	0.875942	0.835305	0.923068	0.931472	0.867817	0.881021	0.963261	0.987828	0.000942675	0.341386	0.52886	0.669459	0.941761	0.926259	0.00148293	0.912932	0.942627	0.960222	0.919787	0.990282	0.396538
Bacteria	Proteobacteria	Alphaproteobacteria	Sphingomonadales	0.00548669	0.0205128	0.0215786	7.66734e-05	0.00416326	0.00207569	0.00329186	0.0119724	0.00285645	0.000425003	0.000104674	0.00629636	0.00168969	0.00292455	0.00534558	0.00228262	0.000160655	0.0294318	7.49423e-05	0.00372216	0.00209152	0.00145402	0.000199899	0.000460306
Bacteria	Proteobacteria	Alphaproteobacteria	Tistrellales	0	0	0.000571619	0	0	0	0	0	0	0	0	0	0	0	0	0	0	0	0.000134896	0	0	0	0	0
Bacteria	Proteobacteria	Alphaproteobacteria	uncultured	0	0.000942362	0	0	0	0	0	0	0	0	0	0	0	0	0	0	0	0	0	0	0	0	0	0
Bacteria	Proteobacteria	Deltaproteobacteria	Ambiguous_taxa	0	0	0	0	0	0	0	0	0	0	0	0	0	0	0	0	0	0	0	0.00012007	0	0	0	0
Bacteria	Proteobacteria	Deltaproteobacteria	Bdellovibrionales	0.00213286	0.000701293	0	0	0	3.02285e-05	0	0	0	0	8.9721e-05	0	0	0	0	0	0	0	0	0.000580337	0	0	0	0
Bacteria	Proteobacteria	Deltaproteobacteria	Desulfuromonadales	0	0.000306816	0	0	0	0	0	0	0	0	0	0	0	0	0	0	0	0	0	0.000180104	0	0	0	0
Bacteria	Proteobacteria	Deltaproteobacteria	Myxococcales	0.0191957	0.00628972	0.00590673	0	0	6.04571e-05	1.90832e-05	0.000886381	0	0	0	0	6.8501e-05	1.7942e-05	0	0.000114131	0	0.00193653	0	0.000260151	0.000213026	0	0	0
Bacteria	Proteobacteria	Deltaproteobacteria	Oligoflexales	0	0.000306816	0	8.51927e-06	0	0	0	3.74527e-05	0	0	4.48605e-05	0	0	0	0	0	0	0	0	0	0	0	0	0
Bacteria	Proteobacteria	Deltaproteobacteria	RCP2-54	0	0.000482139	0	0	0	0	0	0	0	0	0	0	0	0	0	0	0	0	0	0	0	0	0	0
Bacteria	Proteobacteria	Gammaproteobacteria	Acidithiobacillales	0	0	0.0020483	0	0	0	0	0	0	0	0	0	0	0	0	0	0	0.00331478	0	0.000220128	0	0	0	0
Bacteria	Proteobacteria	Gammaproteobacteria	Aeromonadales	0.111357	0.000197239	0	0	0	0	3.81665e-05	1.24842e-05	2.58893e-05	0	0	0.000533589	0	0.0109267	0.00282337	0	0	0	0	0	0	0	0	3.06871e-05
Bacteria	Proteobacteria	Gammaproteobacteria	Alteromonadales	0	4.38308e-05	0	0	0	0	0	0	0.000103557	0	0	0	0	0	0	0	0	0	0	0	0	0	0	0
Bacteria	Proteobacteria	Gammaproteobacteria	Betaproteobacteriales	0.0247442	0.0203156	0.0452294	5.11156e-05	0.00416991	0.00206562	0.00435098	0.0246189	0.00365902	0.00151112	0.00029907	0.028298	0.00657609	0.0085763	0.00361391	0.00363589	0.00345409	0.0868647	0.00283282	0.00462268	0.000832736	0.00436205	0.00144542	0.00156504
Bacteria	Proteobacteria	Gammaproteobacteria	Cellvibrionales	0	2.19154e-05	0	1.70385e-05	0	0	0	0	0	0	0	0	0	0	0	0.000489133	0	0.00765889	0	0.00464269	0	0	0	0
Bacteria	Proteobacteria	Gammaproteobacteria	Diplorickettsiales	0.000880962	0.000306816	0.00121469	2.55578e-05	0.00206833	0	0	0	0	0	0	0.000391299	2.28337e-05	1.7942e-05	0.000131757	0	0	0.000767634	0	0	0	0	0	0
Bacteria	Proteobacteria	Gammaproteobacteria	Enterobacteriales	0.0679113	0.041705	0.00755014	1.70385e-05	0.00011306	0.00146105	0.00877829	0.0184267	0.00409914	0.000236113	0.000568233	0.00899988	0.354401	0.360922	0.210586	8.15222e-05	0.00072295	0.000994435	0.0632513	0.00212123	0.00100703	0.0371986	0.000369043	0.00141161
Bacteria	Proteobacteria	Gammaproteobacteria	Gammaproteobacteria Incertae Sedis	0	0.00486522	0	0	0	0	0	0	0	0.000204631	0	0	0	0	0	0	0	0.00265183	1.49885e-05	0.000100058	0	0	0	0
Bacteria	Proteobacteria	Gammaproteobacteria	Immundisolibacterales	0	0	0	0	0	0	0	0	0	0	0	0	0	0	0	0	0	0.00209355	0	0.00102059	0	0	0	0
Bacteria	Proteobacteria	Gammaproteobacteria	JG36-TzT-191	0.000262743	0.0017094	0	0	0	0	0	0	0	0	0	0	0	0	0	0	0	0.00163994	0	0	0	0	0	0
Bacteria	Proteobacteria	Gammaproteobacteria	Legionellales	0.00319928	2.19154e-05	0.000333444	0	0	0	0	0	0	0	0	0	0	1.7942e-05	0	0	0	0	0	0.000140081	0	0	0	0
Bacteria	Proteobacteria	Gammaproteobacteria	Oceanospirillales	0	4.38308e-05	0	0	0.0063646	0	4.77081e-05	3.74527e-05	0.00036245	0	0	0	0	0	0	0.000260871	0	1.74462e-05	0	4.00232e-05	0	0	0	0
Bacteria	Proteobacteria	Gammaproteobacteria	Orbales	0.000757318	4.38308e-05	0	8.51927e-06	0.00184221	0	9.54162e-06	0	0	0	0	0	0	0	1.88225e-05	0	0	0	0	0	0	0	0	0
Bacteria	Proteobacteria	Gammaproteobacteria	Pasteurellales	0.00675404	8.76616e-05	0.00240556	0	0.00376422	0	0	0	0	0	5.9814e-05	0	0	1.7942e-05	0	4.89133e-05	8.03277e-05	0.00471048	0	0.00012007	0.000426051	0	1.53768e-05	0
Bacteria	Proteobacteria	Gammaproteobacteria	Pseudomonadales	0.0196594	0.0475783	0.0105511	0.000221501	0.00383738	0.000282133	0.00253807	0.00339571	0.000578194	0.00141668	0.000762628	0.0188001	0	0.000125594	9.41123e-05	0.00153262	0.000361475	0.0027565	0.000284781	0.00144084	0.000251757	0	0.000246029	6.13742e-05
Bacteria	Proteobacteria	Gammaproteobacteria	R7C24	0	0	0	0	0	0	0	0	0	0	0	0	0	0	0	0	0	8.72311e-05	0	0	0	0	0	0
Bacteria	Proteobacteria	Gammaproteobacteria	Salinisphaerales	4.63664e-05	0.0002849	0	0	0	0	0	0.000149811	0	0	0	0	0	0	0	0	0	0	0	0	0	0.000121168	0	0
Bacteria	Proteobacteria	Gammaproteobacteria	Steroidobacterales	0	0.000241069	0	0	0	0	0	0	0	0	0	0	0	0	0	0	0	0	0	0	0	0	0	0
Bacteria	Proteobacteria	Gammaproteobacteria	Thiotrichales	0	0	0	0	0	0	0	0	0	0	0	0	0	0	0	0	0.000140574	0	0	0	0	0	0	0
Bacteria	Proteobacteria	Gammaproteobacteria	Vibrionales	0	0	0	8.51927e-06	0	2.01524e-05	9.54162e-06	0	0.000526416	0	0	0	0	3.58841e-05	0	0	0	0	0	0	0	0	0	0
Bacteria	Proteobacteria	Gammaproteobacteria	WD260	0	6.57462e-05	0	0	0	0	0	0	0	0	0	0	0	0	0	0	0	0	0	0	0	0	0	0
Bacteria	Proteobacteria	Gammaproteobacteria	Xanthomonadales	0.00304473	0.0920228	0.0307245	8.51927e-06	0	0.00179356	0.000534331	0.00466911	0.000819828	0.00162131	0.000328977	0.00944453	0.0943943	0.0140127	0.0039339	0.00117392	0.00184754	0.0602418	0.00121407	0.00320186	0.000929566	0.00060584	6.15072e-05	3.06871e-05
Bacteria	Proteobacteria	Gammaproteobacteria	uncultured	0	8.76616e-05	0	0	0	0	0	0	0	0	0	0	0	0	0	0	0	0	0	0	0	0	0	0
Bacteria	Rokubacteria	NC10	Rokubacteriales	0	0.00100811	0	0	0	0	0	0	0	0	0	0	0	0	0	0	0	0	0	0	0	0	0	0
Bacteria	Tenericutes	Mollicutes	Entomoplasmatales	0	0	0	0	0	0	0	0	0	0	0	0.0913327	0	0	0	4.89133e-05	0.00190778	6.97849e-05	0	0	0	0.000121168	0	0.584927
Bacteria	Verrucomicrobia	Verrucomicrobiae	Chthoniobacterales	0	0.00052597	0.000571619	0	0	6.04571e-05	0	0.000224716	0	3.14817e-05	0	0.00124504	0	0	0	0	0	1.74462e-05	0	0.000420244	0	0	1.53768e-05	0
Bacteria	Verrucomicrobia	Verrucomicrobiae	Methylacidiphilales	0	0.000219154	0	0	0	0	0	0	0	0	0	0	0	0	0	0	0	0	0	0	0	0	0	0
Bacteria	Verrucomicrobia	Verrucomicrobiae	Opitutales	0	0.000131492	0.000785976	0	0	0	0	0	0	0	0	0	0	3.58841e-05	0	0.000179349	0	0.00232035	0	0.000160093	0.000445417	0.000242336	0	0
Bacteria	Verrucomicrobia	Verrucomicrobiae	Pedosphaerales	0	0.000723208	0	0	0	0	0	0	0	0	0	0	0	0	0	0	0	0	0	0	0.000329221	0	0	0
Bacteria	Verrucomicrobia	Verrucomicrobiae	S-BQ2-57 soil group	0	0.0002849	0	0	0	0	0	0	0	0	0	0	0	0	0	0	0	0	0	0	0	0	0	0
Bacteria	Verrucomicrobia	Verrucomicrobiae	Verrucomicrobiales	0	0.000131492	0	0	0	0.000100762	0	1.24842e-05	0	0	0	0	0	1.7942e-05	0	0	0.000682786	0	0	0.000560325	0	0	3.07536e-05	3.06871e-05
Bacteria	WPS-2	Ambiguous_taxa	Ambiguous_taxa	0.0028129	0.000986193	0	8.51927e-06	0	0	0	0	0	0.000157408	0	0	0	0	0	0	0	0	0	0	0	0	0	0
Bacteria	WPS-2	uncultured bacterium	uncultured bacterium	0.00108188	0.000723208	0	0	0	0	0	0	0	0	0	0	0	0	0	0	0	0	0	0	0	0	0	0

## Sheet: Family
Detailed taxonomic analyses at the family level. The table shows the relative abundance of microbial 16S rDNA sequences.
Kingdom	Phylum	Class	Order	Family	DP1-L	DP2-L	DP3-L	FP1-D	FP2-D	FP4-D	FP1-L	FP2-L	FP3-L	LF1-D	LF2-D	LF3-D	MA1-D	MA2-D	MA3-D	MS1-L	MS2-L	MS4-L	PF1-D	PF2-D	PF3-D	TA1-L	TA2-L	TA6-L
Bacteria	Ambiguous_taxa	Ambiguous_taxa	Ambiguous_taxa	Ambiguous_taxa	0.000880962	0.000153408	0.00178631	0	0	0	0	0	0	0	0	0.00101382	0	3.58841e-05	0	9.78266e-05	2.00819e-05	0	5.99538e-05	0.000440255	0	0	0	0
Bacteria	Acidobacteria	Acidobacteriia	Acidobacteriales	Acidobacteriaceae (Subgroup 1)	0.00234923	0.0789612	0.0412757	8.51927e-06	0.00849943	0.000604571	0.000133583	0.00183518	0.000612713	0.00155834	8.9721e-05	0.0108141	0.000182669	0.000574146	0.000188225	6.52177e-05	0.000220901	0.0844746	0	0.000220128	0	0.000727008	9.22609e-05	0.000552368
Bacteria	Acidobacteria	Acidobacteriia	Acidobacteriales	Koribacteraceae	0	0.00052597	0	0	0	0	0	0	0	0	0	0	0	0	0	6.52177e-05	0	0	0	0	0	0	0	0
Bacteria	Acidobacteria	Acidobacteriia	Acidobacteriales	uncultured	0	0.00124918	0	0	0	1.00762e-05	0	0	0	0	0	0	0	0	0	0	0	0	0	6.00348e-05	3.87319e-05	0	0	0
Bacteria	Acidobacteria	Acidobacteriia	Solibacterales	Solibacteraceae (Subgroup 3)	0	0.0454964	0.0103368	0	0	7.05332e-05	0	0.000536822	0.000120817	0.000456484	0.000209349	0.000658094	0.000205503	0.00017942	1.88225e-05	0	0.000381557	0.00109911	0	2.00116e-05	5.80979e-05	0	0	0.00021481
Bacteria	Acidobacteria	Acidobacteriia	Subgroup 13	uncultured bacterium	0	0.000394477	0	0	0	0	0	0	0	0	0	0	0	0	0	0	0	0	0	0	0	0	0	0
Bacteria	Acidobacteria	Acidobacteriia	Subgroup 2	Ambiguous_taxa	0	4.38308e-05	0	0	0	0	0	0	0	0	0	0	0	0	0	0	0	0	2.99769e-05	0	0	0	0	0
Bacteria	Acidobacteria	Acidobacteriia	Subgroup 2	uncultured Acidobacteria bacterium	0	0.000262985	0	0	0	0	0	0	0	0	0	0	0	0	0	0	0	0	0	0	0	0	0	0
Bacteria	Acidobacteria	Acidobacteriia	Subgroup 2	uncultured bacterium	0	0.0002849	0	0	0	0	0	0	0	0	0	0	0	0	0	0	0	0	0	0	0	0	0	0
Bacteria	Acidobacteria	Blastocatellia (Subgroup 4)	43793	uncultured Acidobacteria bacterium	0	0	0	0	0	3.02285e-05	0	0	0	0	0	0	0	0	0	0	0	0	0	0	0	0	0	0
Bacteria	Acidobacteria	Blastocatellia (Subgroup 4)	43793	uncultured bacterium	0	0.000219154	0	0	0	0	0	0	0	0	0	0	0	0	0	0	0	0	0	0	0	0	0	0
Bacteria	Acidobacteria	Blastocatellia (Subgroup 4)	Blastocatellales	Blastocatellaceae	0	0.000197239	0	0	0	2.01524e-05	0	0.000561791	0	0	0	0	0	0	0	0	0	0	0	0	0.000387319	0	0	0
Bacteria	Acidobacteria	Blastocatellia (Subgroup 4)	Pyrinomonadales	Pyrinomonadaceae	0	0.000460224	0	0	0	0	0	0	0	0	0	0	0	0	0	0	0	0	0	0.000220128	0	0	0	0
Bacteria	Acidobacteria	Holophagae	Holophagales	Holophagaceae	0	0	0	0	0	0	0	0	0	0	0	0	0	0	0	0	0	0.00163994	0	0.000400232	0	0	0	0
Bacteria	Acidobacteria	Holophagae	Subgroup 7	Ambiguous_taxa	0	0	0	0	0	0	0	0	0	0	0	0	0	0	0	9.78266e-05	2.00819e-05	0	0	0	0	0	0	0
Bacteria	Acidobacteria	Holophagae	Subgroup 7	uncultured Acidobacteria bacterium	0	6.57462e-05	0	0	0	0	0	0	0	0	0	0	0	0	0	0	0	0	0	0	0	0	0	0
Bacteria	Acidobacteria	Holophagae	Subgroup 7	uncultured bacterium	0	0.0002849	0	0	0	0	0	0	0	0	0	0.00067588	0	0	0	0	0	0	0	0	0	0	0	0
Bacteria	Acidobacteria	Holophagae	Subgroup 7	uncultured soil bacterium	0	6.57462e-05	0	0	0	0	0	0	0	0	0	0	0	0	0	0	0	0	0	0	0	0	0	0
Bacteria	Acidobacteria	Subgroup 17	uncultured bacterium	uncultured bacterium	0	0	0	0	0	0	0	0	0	0	0	0	0	0	0	0	0	0	0	4.00232e-05	0	0	0	0
Bacteria	Acidobacteria	Subgroup 22	Ambiguous_taxa	Ambiguous_taxa	0	0	0	0	0	0	0	0	0	0	0	0	0	0	0	0	0	0	0	6.00348e-05	0	0	0	0
Bacteria	Acidobacteria	Subgroup 5	Ambiguous_taxa	Ambiguous_taxa	0	0.000394477	0	0	0	0	0	0	0	0	0	0	0	0	0	0	0	0	0	0	0	0	0	0
Bacteria	Acidobacteria	Subgroup 6	Ambiguous_taxa	Ambiguous_taxa	0	0.000416393	0	0	0	2.01524e-05	0	0	0	0	0	0	0	0	0	0	0	0	0	0.000260151	0	0	0	0
Bacteria	Acidobacteria	Subgroup 6	uncultured Acidobacteriales bacterium	uncultured Acidobacteriales bacterium	0	6.57462e-05	0	0	0	0	0	0	0	0	0	0	0	0	0	0	0	0	0	0	0	0	0	0
Bacteria	Acidobacteria	Subgroup 6	uncultured bacterium	uncultured bacterium	0	0.000241069	0	0	0	0	0	0	0	0	0	0	0	0	0	0	0	0	0	0	0	0	0	0
Bacteria	Actinobacteria	0319-7L14	uncultured bacterium	uncultured bacterium	0	0	0.000357262	0	0	0	0	0	0	0	0	0	0	0	0	0	0	0	0	0	0	0	0	0
Bacteria	Actinobacteria	Acidimicrobiia	Actinomarinales	uncultured	0	0	0	0	0	0	0	0	6.04084e-05	0	0	0	0	0	0	0	0	0	0	0	0	0	0	0
Bacteria	Actinobacteria	Acidimicrobiia	IMCC26256	Ambiguous_taxa	0.000154555	0.00335306	0	1.70385e-05	0	3.02285e-05	0	0	0	0	0	0	2.28337e-05	0	0	0	0	0.000942096	0	0	0	0.000121168	0	0
Bacteria	Actinobacteria	Acidimicrobiia	IMCC26256	uncultured Aciditerrimonas sp,	0	0.000109577	0	0	0	0	0	0	0	0	0	0	0	0	0	0	0	0	0	0	0	0	0	0
Bacteria	Actinobacteria	Acidimicrobiia	IMCC26256	uncultured actinobacterium	0	0	0	0	0	0	0	0	0	4.72225e-05	0	0	0	0	1.88225e-05	0	0	0	0	0	0	0	0	0
Bacteria	Actinobacteria	Acidimicrobiia	IMCC26256	uncultured bacterium	0.000942784	0.00203813	0	0	0	3.02285e-05	0	0	0	0	0	0	0	7.17682e-05	0	0	0	0.000994435	0	0	0	0	0	0
Bacteria	Actinobacteria	Acidimicrobiia	Microtrichales	Iamiaceae	0	0	0	0	0	2.01524e-05	5.72497e-05	0	0	0	0	0	0	0	0	0	0	0.000366371	0	8.00464e-05	0	0	0	0
Bacteria	Actinobacteria	Acidimicrobiia	Microtrichales	Ilumatobacteraceae	0	0.00306816	0	0	0	2.01524e-05	0	0.000124842	0	0	0	0	0	0	0	0	0	0.00266927	0	0.000160093	0	0	0	0
Bacteria	Actinobacteria	Acidimicrobiia	Microtrichales	Microtrichaceae	0	0	0	0	0	0	0	0	0	0	0	0	0	0	0	0	0.000160655	0	0	0	0	0	0	0
Bacteria	Actinobacteria	Acidimicrobiia	Microtrichales	uncultured	0	0.000569801	0.00121469	0	0	0	0	0	0	0	0	0	0	0	0	0	0	0	0	4.00232e-05	0	0	0	0
Bacteria	Actinobacteria	Acidimicrobiia	uncultured	Ambiguous_taxa	0.000633674	0.00186281	2.38175e-05	0	0	0	0	1.24842e-05	8.62977e-06	0	0	0	0	0	0	0	0	0.000209355	0	0	1.9366e-05	0	0	0
Bacteria	Actinobacteria	Acidimicrobiia	uncultured	uncultured actinobacterium	0	0.000635547	0	0	0	0	0	0	0	4.72225e-05	0	0	0	0	0	0	0.000180737	0	0	0	0	0	0	0
Bacteria	Actinobacteria	Acidimicrobiia	uncultured	uncultured bacterium	0.00701678	0.0338812	0.000452532	0	0	6.04571e-05	1.90832e-05	8.73897e-05	6.04084e-05	0.000220372	0	0	4.56673e-05	0.000107652	1.88225e-05	0	2.00819e-05	0.00141314	0	0	5.80979e-05	0	0	0
Bacteria	Actinobacteria	Acidimicrobiia	uncultured	uncultured bacterium DA079	0	8.76616e-05	0	0	0	0	0	0	8.62977e-06	0	0	0	0	0	0	0	0	0	0	0	0	0	0	0
Bacteria	Actinobacteria	Actinobacteria	Ambiguous_taxa	Ambiguous_taxa	0	0	0	0	0	0	0	0	5.17786e-05	0	0	0	0	0	0	0	0	0	0	0	0	0	0	0
Bacteria	Actinobacteria	Actinobacteria	Actinomycetales	Actinomycetaceae	0.00336929	0.00052597	0.00221502	8.51927e-06	0	0	0	0	0	0	8.9721e-05	0.00289917	0	0	0.000112935	0	8.03277e-05	0.00413475	0	0.000140081	0.000580979	0	0	0
Bacteria	Actinobacteria	Actinobacteria	Bifidobacteriales	Bifidobacteriaceae	0	0	0	8.51927e-06	0.0017757	0	0	1.24842e-05	6.04084e-05	1.57408e-05	0	0	0	1.7942e-05	0	0	0	0.000244247	0	0	0	0	0	0
Bacteria	Actinobacteria	Actinobacteria	Catenulisporales	Actinospicaceae	0.00389478	0.0025641	0.00838375	0	0	0	0	0	0	0.000141668	0	3.55726e-05	2.28337e-05	5.38261e-05	5.64674e-05	0.000277175	0.000481966	0.00568747	0	0	0	0	3.07536e-05	9.20613e-05
Bacteria	Actinobacteria	Actinobacteria	Corynebacteriales	Corynebacteriaceae	0.0456709	0.00769231	0.0596389	3.40771e-05	0.00144317	0.000141066	3.81665e-05	0	0.000345191	0.000346299	0.00133086	0.082155	0.000182669	0.000305015	0.00178813	0.00701091	0.0028918	0.0151608	0.00119908	0.00202117	0.00236265	0.00157518	0.000522811	0.000490993
Bacteria	Actinobacteria	Actinobacteria	Corynebacteriales	Corynebacteriales Incertae Sedis	0	0	4.76349e-05	0	0	0	0	0	0	0	0	0	0	0	0	0	0	6.97849e-05	0	0	0	0	0	0
Bacteria	Actinobacteria	Actinobacteria	Corynebacteriales	Dietziaceae	0	0	0	0	0	0	0	0	0	0	0	0	0	0	3.76449e-05	0	0	0	0	4.00232e-05	0	0	0	0
Bacteria	Actinobacteria	Actinobacteria	Corynebacteriales	Mycobacteriaceae	0.00678495	0.034714	0.101129	0.000204462	0.00105744	0.00222683	0.0017652	0.00137327	0.000621343	0.00237687	0.000583186	0.0278712	0.0023062	0.00261954	0.00190107	0.00153262	0.00295204	0.0242502	0.000794388	0.000420244	0.00071654	0.0112686	0.0025833	0.00282321
Bacteria	Actinobacteria	Actinobacteria	Corynebacteriales	Nocardiaceae	0.00522395	0.00707868	0.0657362	0.000221501	0	0.000886703	0.00035304	0.000387011	8.62977e-06	0.00253428	0.000538326	0.040535	0.0313278	0.00873778	0.00773603	0.00158153	0.00297213	0.0213542	0.000674481	0.00116067	0	0.00290803	0.000553565	0.000613742
Bacteria	Actinobacteria	Actinobacteria	Corynebacteriales	Segniliparaceae	0	0	0	0.000673022	0	0.00380879	3.81665e-05	0.000574275	0.000897496	0	0	0	0.00196369	0.000627972	0.000188225	0	0	0	0	0	0	0	0	0
Bacteria	Actinobacteria	Actinobacteria	Corynebacteriales	Tsukamurellaceae	0	0.000131492	0.000952699	0.000306694	0	0.000302285	0.000553414	4.9937e-05	0	0.000267594	7.47675e-05	0	0.0512616	0.0270028	0.049936	0	2.00819e-05	0	0.00466141	0	1.9366e-05	0.000848176	0.000322913	0.00052168
Bacteria	Actinobacteria	Actinobacteria	Corynebacteriales	uncultured	0	0	0	0.000596349	0.00034583	0.000927008	0.000524789	0.000599243	0.00118228	0	0	0	0	0	0	0	0	0	0	0	0	0	0	0
Bacteria	Actinobacteria	Actinobacteria	Frankiales	Ambiguous_taxa	0	0.000920447	0	0	0	0	2.86249e-05	1.24842e-05	0	0	0	0	0	0	0	0	0	0	0	0	0	0	0	0
Bacteria	Actinobacteria	Actinobacteria	Frankiales	Acidothermaceae	0.0084696	0.0262108	0.000928881	4.25963e-05	0	0.000483656	5.72497e-05	6.24212e-05	0	6.29634e-05	4.48605e-05	0.000586948	2.28337e-05	1.7942e-05	0	6.52177e-05	0.000200819	0.000209355	5.99538e-05	0.000340197	0.000251757	0.00060584	0	0.000276184
Bacteria	Actinobacteria	Actinobacteria	Frankiales	Cryptosporangiaceae	0	0.00116152	0	0	0	4.03047e-05	0	2.49685e-05	0	0	0	0	0	0	0	0	0	0	0	0	0	0	0	0
Bacteria	Actinobacteria	Actinobacteria	Frankiales	Frankiaceae	0.0314983	0.0324348	0.00766922	0	0	0.000453428	0.000257624	0.00126091	0.00036245	0.000220372	2.9907e-05	0.00152962	0.000274004	0.000269131	5.64674e-05	0	0.000220901	0.00544322	0	0	0.000639077	0.000969344	9.22609e-05	0.000184123
Bacteria	Actinobacteria	Actinobacteria	Frankiales	Geodermatophilaceae	0	0	0	0	0	3.02285e-05	1.90832e-05	8.73897e-05	0	0.000110186	0	0	0.000274004	5.38261e-05	0.000282337	0	8.03277e-05	0.000732741	0	0.000140081	5.80979e-05	0	0	0
Bacteria	Actinobacteria	Actinobacteria	Frankiales	Nakamurellaceae	0.00302927	0.000613631	0.0101462	0	0	6.04571e-05	5.72497e-05	0	0	0	0	0.000658094	0.00164402	0.000161478	0.000131757	0	0.00110451	0.000819972	0	0	0	0	0	0
Bacteria	Actinobacteria	Actinobacteria	Frankiales	Sporichthyaceae	0	0.000175323	0	0	0	2.01524e-05	0	9.98739e-05	0	0	0	0	0	0	0	9.78266e-05	0	0.000296586	0	0	0	0	0	0
Bacteria	Actinobacteria	Actinobacteria	Frankiales	uncultured	0	0.00626781	0	0	0	2.01524e-05	0	2.49685e-05	0	0.000125927	0	0	0	0	0	0	0	0	0	2.00116e-05	0	0	0	0
Bacteria	Actinobacteria	Actinobacteria	Kineosporiales	Kineosporiaceae	0	0.000109577	0.0165293	0	0	0	0	7.49054e-05	4.31488e-05	0	0	0	0	1.7942e-05	0	0.000163044	0	0	0	2.00116e-05	0	0	0	0
Bacteria	Actinobacteria	Actinobacteria	Micrococcales	Brevibacteriaceae	0	0	0	0	0	0	0	0	0	0	0	0.000373513	0	0	0	8.15222e-05	4.01639e-05	0	0	2.00116e-05	0	0	0	0
Bacteria	Actinobacteria	Actinobacteria	Micrococcales	Cellulomonadaceae	0	0	0	0	0	3.02285e-05	0	0	0	0	0	0.00081817	0	0	0	0	0	0	0	0	0	0	0	0
Bacteria	Actinobacteria	Actinobacteria	Micrococcales	Demequinaceae	0	0	0	0	0	0	0	0	0	0	0	0	0	0	0	0	0	0	0	0.000240139	0	0	0	0
Bacteria	Actinobacteria	Actinobacteria	Micrococcales	Dermabacteraceae	0	0	0	0	0	0	0	0	0	0	1.49535e-05	8.89316e-05	0.00025117	0.000717682	0.000527029	0	0	0	0	0	0	0	0	3.06871e-05
Bacteria	Actinobacteria	Actinobacteria	Micrococcales	Dermacoccaceae	0.00143736	0.00219154	0.0158624	8.51927e-06	0	0.000201524	0.000267165	0.00129836	0.000172595	0.000110186	0	0.00981805	0.00774061	0.00785862	0.0191989	0	8.03277e-05	0.00334967	0.000119908	0.000100058	0	0.000121168	1.53768e-05	0.00021481
Bacteria	Actinobacteria	Actinobacteria	Micrococcales	Dermatophilaceae	0.00404933	0	2.38175e-05	0	0	0	0	0	0	0	0	0	0	0	0	0.000472829	2.00819e-05	0.00209355	0	2.00116e-05	1.9366e-05	0	0	0
Bacteria	Actinobacteria	Actinobacteria	Micrococcales	Intrasporangiaceae	0.00117462	0.00120535	0	0	0	7.05332e-05	0	7.49054e-05	0	0	0	0.00887537	2.28337e-05	0.000502377	5.64674e-05	0	0	0.00399518	0	0.000200116	0	0	0	0
Bacteria	Actinobacteria	Actinobacteria	Micrococcales	Microbacteriaceae	0.0475719	0.0113303	0.06576	2.55578e-05	0	0.000423199	0.000858746	0.00389508	0.000388339	0.000362039	0.000134581	0.0200274	0.000114168	0.000322957	0.000432917	0	0.000542212	0.0216857	2.99769e-05	0.000140081	0	0.000121168	1.53768e-05	0
Bacteria	Actinobacteria	Actinobacteria	Micrococcales	Micrococcaceae	0.04479	0.004405	0.0136712	4.25963e-05	0.001789	9.06856e-05	0	0	0.000310672	0.000661115	0.000613093	0.0306458	0.00025117	0.000412667	0.00124228	0.00273915	0.00672745	0.0346133	0.00143889	0.0013808	0.00338904	0.000484672	0.000199899	0.00107405
Bacteria	Actinobacteria	Actinobacteria	Micrococcales	Promicromonosporaceae	0	0	0	0	0	0	0	0	0	0	0	3.55726e-05	0	0	0	0	0	0.00179696	0	0	0	0	0	0
Bacteria	Actinobacteria	Actinobacteria	Micrococcales	uncultured	0	0	0	0	0	0	0	0	6.90381e-05	0	0	0	0	0	0	0	0	0	0	0.000100058	0	0	0	0
Bacteria	Actinobacteria	Actinobacteria	Micromonosporales	Micromonosporaceae	0	0.000854701	0.000785976	0	0	0.000151143	8.58746e-05	0.000474401	0	0.000299076	0	0	0.000114168	0	0.000112935	0	0	0.00357648	1.49885e-05	0	0	0	0	0
Bacteria	Actinobacteria	Actinobacteria	Propionibacteriales	Nocardioidaceae	0.0108652	0.0103002	0.000809794	0	0	0.000634799	0.000849204	0.0101622	0.000560935	0	0.000209349	0.00348612	0.00212353	0.00193774	0.000489384	0.00254349	8.03277e-05	0.0522863	0.000374711	0.000920534	0.000135562	0.00218103	0.000123014	0.000797864
Bacteria	Actinobacteria	Actinobacteria	Propionibacteriales	Propionibacteriaceae	0.102918	0.0242604	0.0966036	0	0.000764816	0.000100762	9.54162e-05	4.9937e-05	0.000302042	0.00495837	0.00155516	0.216762	0.000981847	0.00143536	0.00193871	0.0134022	0.0121697	0.0736231	0.00205342	0.00802465	0.0126847	0.00399855	0.00127628	0.00239359
Bacteria	Actinobacteria	Actinobacteria	Pseudonocardiales	Pseudonocardiaceae	0.00352385	0.00451457	0.0152432	4.25963e-05	0	0.000392971	0.000620205	0.000511854	0.000189855	0.000330558	0.000164488	0.028636	0.00168969	0.00154302	0.00175049	8.15222e-05	0.0014459	0.0219997	0	0.000240139	0	0.000242336	0.000230652	0.000337558
Bacteria	Actinobacteria	Actinobacteria	Streptomycetales	Streptomycetaceae	0.0275571	0.0305282	0.103201	0.000272617	0	0.00310346	0.00314873	0.000886381	0.000457378	0.00648523	0.00119628	0.180816	0.00623359	0.00394725	0.00385861	0.00577177	0.00869548	0.0453776	0.000374711	0.000300174	1.9366e-05	0.00230219	0.00038442	0.00224016
Bacteria	Actinobacteria	Actinobacteria	Streptosporangiales	Thermomonosporaceae	0	0.00365987	0.00326299	0	0	2.01524e-05	5.72497e-05	3.74527e-05	0	0.00056667	0.000164488	0.00144069	0.000822012	0.000592088	0.000677609	0.000114131	0.00124508	0.00573981	0	0	0	0	0	0
Bacteria	Actinobacteria	Coriobacteriia	Coriobacteriales	Atopobiaceae	0	0	0	0	0	0	0	0	0	0	0	0	0	0	0	0	0	0.000750188	0	0	0	0	0	0
Bacteria	Actinobacteria	Coriobacteriia	Coriobacteriales	Coriobacteriaceae	0	0	0	0	0.00218139	0	0	0	0	0	0	0	0	0	0	0	0	0	0	0	0	0	0	0
Bacteria	Actinobacteria	MB-A2-108	Ambiguous_taxa	Ambiguous_taxa	0	0	0	0	0	0	0	0	0	0	0	0	0	0	0	0	0	0	0	8.00464e-05	0	0	0	0
Bacteria	Actinobacteria	Thermoleophilia	Gaiellales	Gaiellaceae	0	0	0	0	0	3.02285e-05	0	0	0	0	0	0	0	0	0	0	0	0	0	0	0	0	0	0
Bacteria	Actinobacteria	Thermoleophilia	Gaiellales	uncultured	0.00344657	0.013719	0.000142905	2.55578e-05	0	7.05332e-05	0	8.73897e-05	9.49274e-05	3.14817e-05	7.47675e-05	0	0	0	0	0	0.00052213	0	0.000164873	0.000200116	0	0	0	0
Bacteria	Actinobacteria	Thermoleophilia	Solirubrobacterales	Ambiguous_taxa	0	0.00107385	0	0	0	2.01524e-05	0	0	0	0	0	0	0	0	0	0	0	0	0	0	0	0	0	0
Bacteria	Actinobacteria	Thermoleophilia	Solirubrobacterales	67-14	0.010077	0.0141135	0.00392988	8.51927e-06	0	0.000231752	9.54162e-05	0.000237201	8.62977e-06	0.000425003	1.49535e-05	0.000302367	0.000228337	3.58841e-05	9.41123e-05	8.15222e-05	2.00819e-05	0.00172718	0.00019485	0	0	0	0	3.06871e-05
Bacteria	Actinobacteria	Thermoleophilia	Solirubrobacterales	Solirubrobacteraceae	0.000587308	0.00889766	0.000738341	8.51927e-06	0	0.000785942	0.000658372	0.00152308	3.45191e-05	0.000125927	1.49535e-05	0	6.8501e-05	5.38261e-05	0.000188225	0.00058696	0	0.0100316	0	0	0	0.000121168	7.6884e-05	3.06871e-05
Bacteria	Armatimonadetes	Armatimonadia	Armatimonadales	Ambiguous_taxa	0	0.000219154	0	0	0	0	0	4.9937e-05	0	3.14817e-05	0	0	0	0	0	0	0	0	0	0	0	0	0	0
Bacteria	Armatimonadetes	Armatimonadia	Armatimonadales	uncultured bacterium	0	0.000175323	0.000166722	0	0	0	1.90832e-05	7.49054e-05	0	0	0	0	0	0	0	0	0	0	0	0	0	0	0	0
Bacteria	Armatimonadetes	Chthonomonadetes	Chthonomonadales	Chthonomonadaceae	0	0.00052597	0	0	0	0	0	0	0	0	0	0	0	0	0	0	0	0	0	0	0	0	0	0
Bacteria	Armatimonadetes	Fimbriimonadia	Fimbriimonadales	Fimbriimonadaceae	0	0	0	0	0	0	0	0.000149811	0.000284782	0	0	0	0	0	0	0	0	0	0	0	0	0	0	0
Bacteria	Bacteroidetes	Bacteroidia	Bacteroidales	Dysgonomonadaceae	0	0	0	0	0	0	0	0	0	0.000110186	0	0	0	0.000753566	0	0	0	0	0	0	0	0	0	0
Bacteria	Bacteroidetes	Bacteroidia	Bacteroidales	Paludibacteraceae	0	0	0	0	0	0	0	0	0	0	0	0	0	0	0	0	0	0.00226801	0	0	0	0	0	3.06871e-05
Bacteria	Bacteroidetes	Bacteroidia	Bacteroidales	Prevotellaceae	0.000525486	0.000372562	0.00523984	0	0	0	0	0	0.000233004	0	0	0	2.28337e-05	0	3.76449e-05	0.000260871	4.01639e-05	0	1.49885e-05	0	7.74638e-05	0.000242336	0	0.00021481
Bacteria	Bacteroidetes	Bacteroidia	Bacteroidales	Rikenellaceae	0	0	0	0	0	0	0	0	0	0	0	0	0	0	0	0	0.000401639	0	0	0	0	0	0	0
Bacteria	Bacteroidetes	Bacteroidia	Chitinophagales	37-13	0	0	0	0	0	0	0	0	0	0	0	0	0	0	0	0	0	0.000314032	0	0	0	0	0	0
Bacteria	Bacteroidetes	Bacteroidia	Chitinophagales	Chitinophagaceae	0.00721771	0.0122069	0.00643072	1.70385e-05	0	0.000624723	0.000238541	0.00199748	0.000146706	7.87042e-05	0	0.00983583	0.0511702	0.0019198	0.00152462	0.000603264	2.00819e-05	0.0235873	2.99769e-05	0.000360209	0	0.000121168	4.61304e-05	3.06871e-05
Bacteria	Bacteroidetes	Bacteroidia	Cytophagales	Cytophagaceae	0	0	0	0	0	0	0	0	0	0	0	0	0	0	0	0	0.000361475	0	0	0	0	0	0	0
Bacteria	Bacteroidetes	Bacteroidia	Cytophagales	Hymenobacteraceae	0	0.000153408	0.00028581	0	0	0.000241828	6.67913e-05	0.000149811	0	0	0	0	0	0	0	0.000195653	0	0	0	0	0	0	0	0
Bacteria	Bacteroidetes	Bacteroidia	Cytophagales	Microscillaceae	0	0.000832785	0	0	0	0	0	0	0	9.44451e-05	0	0	0	0	0	0	0	0	4.49654e-05	4.00232e-05	0	0	0	0
Bacteria	Bacteroidetes	Bacteroidia	Cytophagales	Spirosomaceae	0	0.00179706	0	0	0	0	6.67913e-05	0.000199748	0	0	0	0	0	0	0	0	0	0	0	0	0	0	0	0
Bacteria	Bacteroidetes	Bacteroidia	Flavobacteriales	Crocinitomicaceae	0	0.000416393	0	0	0	0	0	0	0	0	0	0	0	0	0	0	0	0	0	0	0	0	0	0
Bacteria	Bacteroidetes	Bacteroidia	Flavobacteriales	Flavobacteriaceae	1.54555e-05	0.0193075	0.000690706	0	0	0.000272057	9.54162e-06	0.000274653	0	0	4.48605e-05	0	0	0	0	0	2.00819e-05	0.000593172	0	0.000300174	0.000329221	0	0	0
Bacteria	Bacteroidetes	Bacteroidia	Flavobacteriales	NS9 marine group	0	0.000482139	0	0	0	0	0	0	0	0	0	0	0	0	0	0	0	0	0	0	0	0	0	0
Bacteria	Bacteroidetes	Bacteroidia	Flavobacteriales	Weeksellaceae	0.000633674	0.00392286	2.38175e-05	0	0.000518745	0.000241828	0.000124041	0.000536822	0.00037971	0	4.48605e-05	0.00263237	9.13346e-05	0.000322957	9.41123e-05	1.63044e-05	2.00819e-05	6.97849e-05	0.000239815	0.00012007	0.000290489	0	4.61304e-05	9.20613e-05
Bacteria	Bacteroidetes	Bacteroidia	Sphingobacteriales	AKYH767	0	0.000131492	0	0	0	0	0	0	0	0	0	0	0	0	0	0	0	0	0	0	0	0	0	0
Bacteria	Bacteroidetes	Bacteroidia	Sphingobacteriales	KD3-93	0	0.000504054	0	0	0	0	0	0	0	0	0	0	0	0	0	0	0	0	0	0	0	0	0	0
Bacteria	Bacteroidetes	Bacteroidia	Sphingobacteriales	Sphingobacteriaceae	1.54555e-05	0.0440281	0.00488258	0	0	0.000503809	0.000190832	0.00186015	3.45191e-05	6.29634e-05	1.49535e-05	0	0	0.000107652	0	0.00088044	2.00819e-05	0.0206738	0.000179862	0.000240139	0	0	0.000138391	0
Bacteria	Bacteroidetes	Bacteroidia	Sphingobacteriales	env,OPS 17	0	0	0	0	0	2.01524e-05	0	0	0	0	0	0	0	0	0	0	0	0	0	0	0	0	0	0
Bacteria	Bacteroidetes	Ignavibacteria	OPB56	uncultured bacterium	0	0.000219154	0	0	0	0	0	0	0	0	0	0	0	0	0	0	0	0	0	0	0	0	0	0
Bacteria	Chlamydiae	Chlamydiae	Chlamydiales	Simkaniaceae	0	0	0	0	0	0	2.86249e-05	1.24842e-05	0	0	0	0	0	0	0	0	0	0	0	0	0	0	0	0
Bacteria	Chlamydiae	Chlamydiae	Chlamydiales	cvE6	0.00017001	0	0	0	0	0	0	0	0	0	0	0	0	0	0	0	0	0	0	0	0	0	0	0
Bacteria	Chloroflexi	AD3	Ambiguous_taxa	Ambiguous_taxa	0	0	0	0	0	0	0	3.74527e-05	0	0	0	0	0	0	0	0	0	0	0	0	0	0	0	3.06871e-05
Bacteria	Chloroflexi	Anaerolineae	Anaerolineales	Anaerolineaceae	0	0.000591716	0	0	0	0	0	0	0	0	0	0	0	0	0	0	0	0	0	0	0	0	0	0
Bacteria	Chloroflexi	Anaerolineae	Ardenticatenales	uncultured	0	0	0	0	0	0	0	0	0	0	0	0	0	0	0	0	0	0	0	0.000360209	0	0	0	0
Bacteria	Chloroflexi	Anaerolineae	RBG-13-54-9	Ambiguous_taxa	0	0	0	0	0	0	0	0	0	0	0	0	0	0	0	0	0	0	0	4.00232e-05	0	0	0	0
Bacteria	Chloroflexi	Anaerolineae	SBR1031	A4b	0	0	0	0	0	0	0	0	0	0	0	0	0	0	0	0	0	0	0	0	0	0	0	0
Bacteria	Chloroflexi	Chloroflexia	Chloroflexales	Herpetosiphonaceae	0	0	0	0	0	0	0	0	0	0	0	0	0	0	0	0.000260871	0	0	0	0	0	0	0	0
Bacteria	Chloroflexi	Chloroflexia	Chloroflexales	Roseiflexaceae	0	0	0	0	0	0	0	0	0	0	0	0	0	5.38261e-05	0	0	0	0	0	0	0	0	0	0
Bacteria	Chloroflexi	Chloroflexia	Thermomicrobiales	JG30-KF-CM45	0	0.00144642	0.0020483	0	0.00158949	2.01524e-05	0	0	0	0	0	0.000622521	0.000182669	0	0	0	0	0	0	0.000140081	0	0	0	9.20613e-05
Bacteria	Chloroflexi	Chloroflexia	Thermomicrobiales	Thermomicrobiaceae	0	0.000832785	0	0	0	0	0	0	0	0	0	0	0	0	0	0	0	0	0	0	0	0	0	0
Bacteria	Chloroflexi	Dehalococcoidia	S085	uncultured bacterium	0	0.000613631	0	0	0	0	0	0	0	0	0	0	0	0	0	0	0	0	0	0	0	0	0	0
Bacteria	Chloroflexi	Gitt-GS-136	Ambiguous_taxa	Ambiguous_taxa	0	0	0	0	0	0	0	1.24842e-05	0	0	0	0	0	0	0	0	0	0	0	0.000240139	0	0	0	0
Bacteria	Chloroflexi	JG30-KF-CM66	Ambiguous_taxa	Ambiguous_taxa	0	0	0	0	0	0	0	0	0	0	0	0	0	0	0	0	0	0	0	0.000140081	0	0	0	0
Bacteria	Chloroflexi	JG30-KF-CM66	uncultured bacterium	uncultured bacterium	0	0.000131492	0	0	0	0	0	0	0	0	0	0	0	0	0	0	0	0	0	0	0	0	0	0
Bacteria	Chloroflexi	KD4-96	uncultured bacterium	uncultured bacterium	0	0.000219154	0	0	0	0	0	0	0	1.57408e-05	0	0	0	0	0	0	0	0	0	0	0	0	0	0
Bacteria	Chloroflexi	OLB14	Ambiguous_taxa	Ambiguous_taxa	0	4.38308e-05	0	0	0	0	0	0	0	0	0	0	0	0	0	0	0	0	0	0	0	0	0	0
Bacteria	Chloroflexi	OLB14	uncultured bacterium	uncultured bacterium	0	0.00293666	0	0	0	0	0	0	0	0	0	0	0	0	0	0	0	0	0	0	0	0	0	0
Bacteria	Cyanobacteria	Melainabacteria	Obscuribacterales	Ambiguous_taxa	0	0.000131492	0	0	0	0	0	1.24842e-05	0	0	0	0	0	0	0	0	0	0	0	0	0	0	0	0
Bacteria	Cyanobacteria	Oxyphotobacteria	Nostocales	Nostocaceae	0	0	0	0	0	0	0	0	0	0	0	0	0	0	0	0	0	0	8.99308e-05	0	0	0	0	0
Bacteria	Cyanobacteria	Oxyphotobacteria	Nostocales	Phormidiaceae	0	0	0	0	0	0	0	0	0	0	0	0	0	0	0	0	0	0	0	0.00012007	0	0	0	0
Bacteria	Cyanobacteria	Oxyphotobacteria	Phormidesmiales	Nodosilineaceae	0	0	0	0	0	0	0	0	0	0	0	0	0	0	0	0	0	0	0	0.000200116	0	0	0	0
Bacteria	Cyanobacteria	Sericytochromatia	Ambiguous_taxa	Ambiguous_taxa	0	0	0	0	0	0	0	0	0	0	0	0	0	0	0	0	0	0	0	0.000100058	0	0	0	0
Bacteria	Cyanobacteria	Sericytochromatia	uncultured bacterium	uncultured bacterium	0	0.000153408	0	0	0	0	0	0	0	0	0	0	0	0	0	0	0	0	0	0	0	0	0	0
Bacteria	Deinococcus-Thermus	Deinococci	Deinococcales	Deinococcaceae	0	0	0	0	0	0	0	0	0	0	1.49535e-05	0	0	0	0	0	2.00819e-05	0	0	0	0.000174294	0	0	0
Bacteria	Deinococcus-Thermus	Deinococci	Deinococcales	Trueperaceae	0	0	0	0	0	0	0	0	0	0	0	0	0	0	0	0	0	0	0	0	0	0.000121168	0	0
Bacteria	Dependentiae	Babeliae	Babeliales	Babeliaceae	0	0	0	0	0	6.04571e-05	0	0	0	0	0	0	0	0	0	0	0	0	0	0	0	0	0	0
Bacteria	Dependentiae	Babeliae	Babeliales	UBA12409	0.000587308	0.000241069	0	0	0	0	0	0	0	0	0	0	0	0	0	0	0	0	0	0	0	0	0	0
Bacteria	Dependentiae	Babeliae	Babeliales	Vermiphilaceae	0.0183147	0	0.00547802	0	0	0	0	0	0	0	0	0	0	0	0	0	0	0	0	0	0	0	0	0
Bacteria	Epsilonbacteraeota	Campylobacteria	Campylobacterales	Campylobacteraceae	0	0	0	0	0	0	0	0	0	0	0	0	0	0	0	0	0	0	0	0	0	0	0	0
Bacteria	FBP	Ambiguous_taxa	Ambiguous_taxa	Ambiguous_taxa	0	6.57462e-05	0	0	0	0	1.90832e-05	1.24842e-05	0	0	0	0	0	0	0	0	0	0	0	0	0	0	0	0
Bacteria	FBP	uncultured bacterium	uncultured bacterium	uncultured bacterium	0	0.000131492	0	0	0	0	0	3.74527e-05	0	0	0	0	0	0	0	0	0	0	0	0	0	0	0	0
Bacteria	Firmicutes	Bacilli	Bacillales	Ambiguous_taxa	3.09109e-05	0	2.38175e-05	0	2.66023e-05	0	0	0	0	0	1.49535e-05	0.000160077	0	0	0	0	2.00819e-05	8.72311e-05	0	0	1.9366e-05	0	0	0
Bacteria	Firmicutes	Bacilli	Bacillales	Alicyclobacillaceae	0.00567216	0	0	0	0	0	0	0	0	0	0	0	0	0	0	0	0	0	0	0	0	0	0	0
Bacteria	Firmicutes	Bacilli	Bacillales	Bacillaceae	0	0.00221346	0	4.25963e-05	0.0254118	0.000171295	5.72497e-05	2.49685e-05	0.000535045	0	0	0	0	3.58841e-05	0	0	0	0.00525131	0	0.000360209	0	0	0	0
Bacteria	Firmicutes	Bacilli	Bacillales	Family X	0	0	0	0	0	4.03047e-05	0	0	0	0	0	0	0	0	0	0	0	0	0	0	0	0	0	0
Bacteria	Firmicutes	Bacilli	Bacillales	Family XI	0.00632129	0.000197239	4.76349e-05	0	0	0	0	0	0	0.000125927	0	0	2.28337e-05	7.17682e-05	0	0	0	0	0	0.000140081	0	0	0	0
Bacteria	Firmicutes	Bacilli	Bacillales	Family XII	0	0	0	0	0	0	0	0	0	0	0	0.00695445	0	0	0	0	0	0	0	8.00464e-05	0	0	0	0
Bacteria	Firmicutes	Bacilli	Bacillales	Listeriaceae	0	8.76616e-05	0.00176249	0	0.00307256	0	0	0	9.49274e-05	0	0	0	0	0	0	4.89133e-05	0	0	0	0	0	0	0	0
Bacteria	Firmicutes	Bacilli	Bacillales	Paenibacillaceae	0.00034002	0	0.00323917	0	0	0	0	4.9937e-05	8.62977e-05	9.44451e-05	0	0.000924888	6.8501e-05	0	0	0.000163044	0	8.72311e-05	0	0.000220128	1.9366e-05	0.000484672	0	0
Bacteria	Firmicutes	Bacilli	Bacillales	Pasteuriaceae	0	0	0	0	0	0	0	0	0	0	0	0	0	0	0	0	0	0	0	0	0	0	0	0
Bacteria	Firmicutes	Bacilli	Bacillales	Planococcaceae	0	0	0	0	0	0	0	0	0	0	0	0.00177863	0	0	0	4.89133e-05	0	0.00261693	0	0	0	0	0	0
Bacteria	Firmicutes	Bacilli	Bacillales	Sporolactobacillaceae	0	0	0	0	0	0	0	0	0	0	0	0	0	0	0	0	0	6.97849e-05	0	0	0	0	0	0
Bacteria	Firmicutes	Bacilli	Bacillales	Staphylococcaceae	0.0214986	0.00471181	0.0203163	6.81541e-05	0.00740874	0.000171295	0.000104958	0.000174779	0.00037108	0.00075556	0.00094207	0.0270352	6.8501e-05	3.58841e-05	0.00107288	0.00058696	0.00160655	0.0261344	0.000509608	0.000880511	0.0055774	0.000727008	6.15072e-05	0.000276184
Bacteria	Firmicutes	Bacilli	Bacillales	Thermoactinomycetaceae	0	0	0	0	0	2.01524e-05	0	0	0	0	0	0	0	0	0	0	0	0	0	0	0	0	0	0
Bacteria	Firmicutes	Bacilli	Lactobacillales	Ambiguous_taxa	0	0	0	0	0	0	0	0	0	0	0	0	0	0	0	0	0.000783195	0	0	0	0	0	0	0
Bacteria	Firmicutes	Bacilli	Lactobacillales	Aerococcaceae	0	0.000504054	0	0	0	0	0	0	0	0	0	0.000960461	0	0	0	0	0	0	0	0	0	0	4.61304e-05	0
Bacteria	Firmicutes	Bacilli	Lactobacillales	Carnobacteriaceae	0.000540942	0	0	0	0	0	3.81665e-05	0	0	0	0	0	0	0	0	0	0	0.000331478	0	0	0	0	0	0
Bacteria	Firmicutes	Bacilli	Lactobacillales	Enterococcaceae	0.00746499	0.000153408	2.38175e-05	0	0	0	0	0	8.62977e-05	0.000850006	0	0.00115611	2.28337e-05	0.000107652	0.000978768	0.000195653	0.000120492	0	0	0	0	0	0	0
Bacteria	Firmicutes	Bacilli	Lactobacillales	Lactobacillaceae	0.0125189	0.000394477	0.0223408	0.0514223	0.016274	0.0314377	0.000143124	0.0172532	0.027529	7.87042e-05	0	0.00917774	0.000776344	0	3.76449e-05	0.000326089	0	0.000226801	0	0	0	0.000121168	0	0
Bacteria	Firmicutes	Bacilli	Lactobacillales	Leuconostocaceae	0	0.000241069	0.00323917	0	0.00256047	0	0	0	0	6.29634e-05	0.000104674	0	2.28337e-05	0	0	0	0.000301229	0	8.99308e-05	0	0	0	0	0
Bacteria	Firmicutes	Bacilli	Lactobacillales	Streptococcaceae	0.021004	0.00565417	0.0106702	5.11156e-05	0.00613183	3.02285e-05	1.90832e-05	4.9937e-05	0.000163966	0.00037778	0.000388791	0.0637639	0.00187236	0.00184803	0.00191989	0.00216849	0.00319303	0.0263263	0.00307263	0.00212123	0.000561613	0.00060584	9.22609e-05	0.000337558
Bacteria	Firmicutes	Clostridia	Clostridiales	Clostridiaceae 1	0	0	0	0	0	0	0	0	0.000120817	0	0	0	0	0	0	0.00058696	0	0.0158237	0.000134896	0	0.000406685	0	0	0
Bacteria	Firmicutes	Clostridia	Clostridiales	Clostridiales vadinBB60 group	0	0	0	0	0.0023011	0	0	0	0	0	0	0	0	0	0	0	0	0	0	0	0	0	0	0
Bacteria	Firmicutes	Clostridia	Clostridiales	Family XI	0.0156873	0.000153408	0.00352498	0	0.00502118	0	2.86249e-05	3.74527e-05	0	0.000125927	0	0	2.28337e-05	3.58841e-05	1.88225e-05	0	0	0.00736231	0.000134896	0.00012007	0.000929566	0	3.07536e-05	0
Bacteria	Firmicutes	Clostridia	Clostridiales	Family XIII	0	0	0.00683561	0	0	0	0	0	0	0	0	0	0	0	0	0	0	0	0	0	0	0	0	0
Bacteria	Firmicutes	Clostridia	Clostridiales	Lachnospiraceae	0	0.000306816	0	0	0	0	0	0	0.000120817	3.14817e-05	0	0.00108497	0	5.38261e-05	0	0	0	0	0	6.00348e-05	0	0	0	0
Bacteria	Firmicutes	Clostridia	Clostridiales	Peptostreptococcaceae	0	0	0	4.25963e-05	0	0	0	0	0	0	0	0	0	0	0	0	0	0	0	0	0	0	0	0
Bacteria	Firmicutes	Clostridia	Clostridiales	Ruminococcaceae	3.09109e-05	0	0	0	0	9.06856e-05	0	0	0.000129446	0	0	3.55726e-05	0	0	0	0	0	0	0.000149885	0	0	0	0	0
Bacteria	Firmicutes	Erysipelotrichia	Erysipelotrichales	Erysipelotrichaceae	0.000664585	0	0	0	0	0	1.90832e-05	0	2.58893e-05	0	0	0	0	0	0	0	0	0	0	0	0	0	0	0
Bacteria	Firmicutes	Negativicutes	Selenomonadales	Veillonellaceae	0	0	0.000261992	0	0	0	0	0	0	1.57408e-05	0	0.00364619	0	0	0	0	0.000341393	0.0112703	8.99308e-05	0	0	0	0	0
Bacteria	Fusobacteria	Fusobacteriia	Fusobacteriales	Fusobacteriaceae	0	0	0.00271519	0	0	0	0	0	0	0	0	0	0	0	0	0	0	0	0	0	0	0	0	0
Bacteria	Fusobacteria	Fusobacteriia	Fusobacteriales	Leptotrichiaceae	0	0	0	0	0	0	0	0	0	0	0	0	0	0	0	0	0	0	0	0.000520302	0	0	0	0
Bacteria	Gemmatimonadetes	Gemmatimonadetes	Gemmatimonadales	Gemmatimonadaceae	0.000741863	0.015538	0.0010956	1.70385e-05	0	0	4.77081e-05	0.000237201	0	0.0011963	0	0	0	1.7942e-05	1.88225e-05	0	0	0	0	0.00050029	0	0	0	0
Bacteria	Gemmatimonadetes	Longimicrobia	Longimicrobiales	Longimicrobiaceae	0	0	0	0	0	0	0	0	7.76679e-05	0	0	0	0	0	0	0	0	0	0	0	0	0	0	0
Bacteria	Hydrogenedentes	Hydrogenedentia	Hydrogenedentiales	Hydrogenedensaceae	0	0	0	0	0	0	0	0	9.49274e-05	0	0	0	0	0	0	0	0	0	0	0	0	0	0	0
Bacteria	Nitrospirae	Nitrospira	Nitrospirales	Nitrospiraceae	0	0	0	0	0	0	0	0	0	0	0	0	0	0	0	0	0	0.00188419	0	0.000220128	0	0	0	0
Bacteria	Patescibacteria	Parcubacteria	Candidatus Adlerbacteria	metagenome	0	0.000175323	0	0	0	0	0	0	0	0	0	0	0	0	1.88225e-05	0	0	0	0	0	0	0	0	0
Bacteria	Patescibacteria	Parcubacteria	Candidatus Kaiserbacteria	uncultured bacterium	0	0	0	0	0	0	0	0	0	0	0	0	0	0	0	0	0	0	0	0	0.000755272	0	0	0
Bacteria	Patescibacteria	Parcubacteria	Candidatus Nomurabacteria	Candidatus Nomurabacteria bacterium GW2011_GWB1_35_20	0	4.38308e-05	0	0	0	0	0	0	0	0	0	0	0	0	0	0	0	0	0	0	0	0	0	0
Bacteria	Patescibacteria	Parcubacteria	Candidatus Nomurabacteria	uncultured bacterium	0	0.000350647	0	0	0	0	0	0	0	0	0	0	0	0	0	0	0	0	0	0	0	0	0	0
Bacteria	Patescibacteria	Saccharimonadia	Saccharimonadales	Ambiguous_taxa	1.54555e-05	0.000131492	0	0	0	4.03047e-05	0	9.98739e-05	6.04084e-05	0	1.49535e-05	0	0	0	5.64674e-05	0	0	0	0	0.000260151	0	0	0	0
Bacteria	Patescibacteria	Saccharimonadia	Saccharimonadales	Saccharimonadaceae	0	0	0.00226266	0	0	0	0	0	0	0	0	0	0	0	0	0	0	0.00251226	0	0	0	0	0	0
Bacteria	Patescibacteria	Saccharimonadia	Saccharimonadales	metagenome	0	0	0	0	0	0	0	0	0	0	0	0	0	0	0	0	0	0	0	0	0	0.000242336	0	0
Bacteria	Patescibacteria	Saccharimonadia	Saccharimonadales	soil bacterium WF55	1.54555e-05	0.000153408	0	0	0	0	0	0.000249685	4.31488e-05	0	0	0	0	0	0	0	0	0	0	0	0	0	0	0
Bacteria	Patescibacteria	Saccharimonadia	Saccharimonadales	uncultured Candidatus Saccharibacteria bacterium	0.00179283	8.76616e-05	0	0	0	0	0	3.74527e-05	0	0	0	0	0	0	0	0	0	0.00232035	0	0	0	0	0	0
Bacteria	Patescibacteria	Saccharimonadia	Saccharimonadales	uncultured bacterium	0.00986059	0.00052597	0.000261992	0	0	3.02285e-05	0	0.000124842	0	0	0	0	0.000319671	0.000125594	0.000112935	0.000945657	0.00062254	0.00612362	4.49654e-05	0.000320186	0	0	0	0
Bacteria	Patescibacteria	Saccharimonadia	Saccharimonadales	uncultured bacterium SBR2096	0	0	0	0	0	0	1.90832e-05	4.9937e-05	0	0	0	0	0	0	0	0	0	0	0	0	0	0	1.53768e-05	0
Bacteria	Patescibacteria	Saccharimonadia	Saccharimonadales	uncultured soil bacterium	0	0	0	0	0	0	0	0	0	0	0	0	0	0	0	0	0	0	0	0	0	0	0	0
Bacteria	Patescibacteria	Saccharimonadia	Saccharimonadales	unidentified	0	0	0	0	0	0	0	0	0	0	0	0	9.13346e-05	0.000340899	1.88225e-05	0	0	0	0	0	0	0	0	0
Bacteria	Planctomycetes	Phycisphaerae	Phycisphaerales	Phycisphaeraceae	0	0.00052597	0	0	0	0	0	0	0	0	0	0	0	0	0	0	0	0	0	0	0	0	0	0
Bacteria	Planctomycetes	Phycisphaerae	Tepidisphaerales	CPla-3 termite group	0	0.000350647	0	0	0	0	0	0	0	0	0	0	0	0	0	0	0	0	0	0	0	0	0	0
Bacteria	Planctomycetes	Phycisphaerae	Tepidisphaerales	Tepidisphaeraceae	0.000370931	0.000306816	0	0	0	0	0	0	0	0	0	0	0	0	0	0	0	0	0	0	0	0	0	0
Bacteria	Planctomycetes	Phycisphaerae	Tepidisphaerales	WD2101 soil group	0	0.0061144	0	0	0	3.02285e-05	0	7.49054e-05	0	0	0	0	0	3.58841e-05	0	0.000114131	0	0.00315777	0	0	0	0	0	0
Bacteria	Planctomycetes	Pla4 lineage	Ambiguous_taxa	Ambiguous_taxa	0	0	0	0	0	3.02285e-05	0	0	0	0	0	0	0	0	0	0	0	0	0	0	0	0	0	0
Bacteria	Planctomycetes	Planctomycetacia	Gemmatales	Gemmataceae	0	0.00081087	0	0	0	8.06094e-05	0	4.9937e-05	0.000120817	0	0	0	2.28337e-05	0	0	0	2.00819e-05	0.00462325	0	4.00232e-05	0	0.000363504	0	0
Bacteria	Planctomycetes	Planctomycetacia	Isosphaerales	Isosphaeraceae	0.0464746	0.0272409	0.0400848	0	0	0.000201524	9.54162e-06	0.000474401	3.45191e-05	0.000692597	0.000194395	0	0.000433839	0.00069974	0.000207047	0	0.0010041	0.039097	0	0	0.000174294	0.000848176	0	0
Bacteria	Planctomycetes	Planctomycetacia	Pirellulales	Pirellulaceae	0	0.0014245	0	0	0	0	0	0	0	0	0	0	0	0	0	0	0.000481966	0	0	0.000240139	0	0	0	0
Bacteria	Planctomycetes	Planctomycetacia	Planctomycetales	Gimesiaceae	0	0	0	0	0	2.01524e-05	0	0	0	0	0	0	0	0	0	0	0	0	0	0	0	0	0	0
Bacteria	Planctomycetes	Planctomycetacia	Planctomycetales	Schlesneriaceae	0	8.76616e-05	0	0	0	1.00762e-05	0	0	0	0	0	0	0	0	0	0.000130435	0	0	0	2.00116e-05	0	0	0	0
Bacteria	Proteobacteria	Alphaproteobacteria	Acetobacterales	Acetobacteraceae	0.00610491	0.035503	0.0124804	0.0693213	0.0239421	0.0160312	0.0353899	0.00843935	0.066268	0.000865746	0	0.000266795	2.28337e-05	0.000107652	7.52899e-05	0	0.000361475	0.0159633	0	0.000820476	0.000251757	0.00109051	0	0.000153435
Bacteria	Proteobacteria	Alphaproteobacteria	Azospirillales	Azospirillaceae	0	0	0	0	0	0	1.90832e-05	0	0	0	0	0	0	0	0	0	0	0	0	0	0	0	0	0
Bacteria	Proteobacteria	Alphaproteobacteria	Caedibacterales	Caedibacteraceae	0	0.000131492	0	0	0	0	0	0	0	0	0	0	0	0	0	0	0	0	0	0	0	0	0	0
Bacteria	Proteobacteria	Alphaproteobacteria	Caulobacterales	Caulobacteraceae	0.0026738	0.00515012	0	0	0.0023011	0.000161219	0.000124041	0.00167289	0.000267523	0.000125927	0.000284116	0.000960461	2.28337e-05	1.7942e-05	0	0.000391306	0.000441803	0.0090197	0.00019485	0.00168097	0.000116196	0.000121168	0.000123014	9.20613e-05
Bacteria	Proteobacteria	Alphaproteobacteria	Caulobacterales	Hyphomonadaceae	0	0	0	0	0	0	0	0	0	0	0	0.00401971	0	0	0	0	0.000200819	0	0	0	0	0	0	0
Bacteria	Proteobacteria	Alphaproteobacteria	Dongiales	Dongiaceae	0	0	0	0	0	0	0	0	0	0	0	0	0	0	0	0	0	0	0	0.000200116	0	0	0	0
Bacteria	Proteobacteria	Alphaproteobacteria	Elsterales	uncultured	0	0.0124699	0.000381079	0	0	0	0	2.49685e-05	0	0.000110186	0	0.000462444	0	0	0	0	0	0	0	4.00232e-05	0	0.00060584	0	3.06871e-05
Bacteria	Proteobacteria	Alphaproteobacteria	Micavibrionales	uncultured	0	0	0	0	0	0	0	4.9937e-05	0	0	0	0	0	0	0	0	0.000180737	0	0	0	0	0	0	0
Bacteria	Proteobacteria	Alphaproteobacteria	Micropepsales	Micropepsaceae	0	0.034188	0.00100033	0	0	0.000191447	0	0.000461917	0	0.000440744	1.49535e-05	0.00771926	2.28337e-05	5.38261e-05	0	0	0.000943851	0.0148991	4.49654e-05	0	0	0.000121168	0	0
Bacteria	Proteobacteria	Alphaproteobacteria	Paracaedibacterales	Paracaedibacteraceae	0	0	0	0	0	3.02285e-05	0	0	0	0	0	0	0	0	0	0	0	0.00170973	0	0	0	0	0	0
Bacteria	Proteobacteria	Alphaproteobacteria	Parvibaculales	Parvibaculaceae	0	6.57462e-05	0	0	0	0	0	0	0	0	0	0	0	0	0	6.52177e-05	2.00819e-05	0.038783	0	0.000320186	0	0	1.53768e-05	0
Bacteria	Proteobacteria	Alphaproteobacteria	Reyranellales	Reyranellaceae	0.00539396	0.00149025	0	0	0	0.000151143	0	6.24212e-05	0.000172595	0	0	0	0	0	0	3.26089e-05	0	0.00258204	0	0	0.000154928	0	0	3.06871e-05
Bacteria	Proteobacteria	Alphaproteobacteria	Rhizobiales	Ambiguous_taxa	0	0	0	0	0	0	0	7.49054e-05	0	0	0	0	0	0	0	0	0	0	0	0	0	0	0	0
Bacteria	Proteobacteria	Alphaproteobacteria	Rhizobiales	A0839	0	0.000460224	0	0	0	0	0	4.9937e-05	0	0	0	0	0	0	0	0	0	0	0	0	0	0	0	0
Bacteria	Proteobacteria	Alphaproteobacteria	Rhizobiales	Beijerinckiaceae	0.0201076	0.0130616	0.00785976	8.51927e-06	0	0.000423199	0.000877829	0.00215977	0.00036245	0.000283335	0.000104674	0	6.8501e-05	0.000340899	0.00015058	0.000619569	0.000281147	0.00317521	0.000434665	0.000400232	0	0.000484672	0.000107638	6.13742e-05
Bacteria	Proteobacteria	Alphaproteobacteria	Rhizobiales	D05-2	0	0.000328731	0	0	0	0	0	0	0	0	0	0	0	0	0	0	0	0	0	0	0	0	0	0
Bacteria	Proteobacteria	Alphaproteobacteria	Rhizobiales	Devosiaceae	0.00459028	0.00453649	0.00247702	0	0	0.000141066	8.58746e-05	0.000112358	5.17786e-05	0	0	0	0	0	0	0	2.00819e-05	0.00565258	0	0.000300174	0	0	4.61304e-05	0
Bacteria	Proteobacteria	Alphaproteobacteria	Rhizobiales	Hyphomicrobiaceae	0.00426571	0.00230112	0.00266756	0	0	1.00762e-05	0	0	0	0	0	0	0	7.17682e-05	0	0	0	0.0071704	0	2.00116e-05	0	0	0	0
Bacteria	Proteobacteria	Alphaproteobacteria	Rhizobiales	KF-JG30-B3	0	0.000547885	0	0	0	0	0	0	0	0	0	0	0	0	0	0	0	0	0	0	0	0	0	0
Bacteria	Proteobacteria	Alphaproteobacteria	Rhizobiales	Kaistiaceae	0	0.000219154	0	0	0	0	0	0	0	0	0	0	0	0	0	0	0	0	0	0	0	0	0	0
Bacteria	Proteobacteria	Alphaproteobacteria	Rhizobiales	Labraceae	0	0.000350647	0.00314391	8.51927e-06	0	2.01524e-05	0	0.000162295	3.45191e-05	0	0	0	4.56673e-05	0.000448551	5.64674e-05	0	0	0	0.000149885	0	0	0.000242336	0	0
Bacteria	Proteobacteria	Alphaproteobacteria	Rhizobiales	Methyloligellaceae	0	0	0	0	0	0	0	0	0.000120817	0	0	0	0	0	0	0	0	0	0	0	0	0	0	0
Bacteria	Proteobacteria	Alphaproteobacteria	Rhizobiales	Methylopilaceae	0	0	0	0	0	0	0	0	0	0	0	0	0.0337481	0.00199157	0.00271044	0	0	0	0	0	0	0.000121168	0	0
Bacteria	Proteobacteria	Alphaproteobacteria	Rhizobiales	Rhizobiaceae	0.016831	0.0179049	0.00990806	1.70385e-05	0.020936	0.000181371	0.000276707	0.0016604	0.000431488	0.000236113	0.000149535	0	0.000639342	0.000843276	0.000508207	0.000684786	0.000923769	0.0018493	0.000344735	0.00050029	0	0.000242336	1.53768e-05	0
Bacteria	Proteobacteria	Alphaproteobacteria	Rhizobiales	Rhizobiales Incertae Sedis	0.00109734	0.00081087	0.00319154	0	0	0	0	3.74527e-05	0	0	0	0	0	0	0	0	0	0	0	0	0.000929566	0	0	0
Bacteria	Proteobacteria	Alphaproteobacteria	Rhizobiales	Stappiaceae	0	4.38308e-05	0	0	0	1.00762e-05	0	2.49685e-05	0	0	0	0	0	0	0	0	0	0	0	0	0	0	0	0
Bacteria	Proteobacteria	Alphaproteobacteria	Rhizobiales	Xanthobacteraceae	0.106797	0.0338812	0.0200067	1.70385e-05	6.65057e-05	0.000544113	0.000209916	0.00129836	0.000207114	0.000850006	0.000179442	0.00761254	0.00127868	0.00269131	0.00126111	0.0010924	0.00686802	0.0120204	0.000284781	0.000960557	0.000774638	0.000121168	1.53768e-05	9.20613e-05
Bacteria	Proteobacteria	Alphaproteobacteria	Rhizobiales	uncultured	0	0	0	0	0	0	0	0	0	0	0	0	0	0	0	0	0	0	0	0.000200116	0	0	0	0
Bacteria	Proteobacteria	Alphaproteobacteria	Rhizobiales	uncultured bacterium	0	0	0	0	0	0	0	0	0	0	0	0	0	0	0	0	0	0	0	0.00012007	0	0	0	0
Bacteria	Proteobacteria	Alphaproteobacteria	Rhodobacterales	Rhodobacteraceae	0.00411116	0.00159982	0.0125042	1.70385e-05	0.00295285	0	3.81665e-05	0	0.000224374	0.000535189	0.000254209	0.0113477	2.28337e-05	0.000143536	7.52899e-05	0.00102718	0.00114467	0.00956053	0.000734434	0.00124072	0.000271123	0.000363504	1.53768e-05	0.000460306
Bacteria	Proteobacteria	Alphaproteobacteria	Rhodospirillales	Magnetospirillaceae	0	0	0	0	0	0	0	0	0	0	0	0	0	0	0	0	0	0	0	0.00012007	0	0	0	0
Bacteria	Proteobacteria	Alphaproteobacteria	Rhodospirillales	Rhodopirillaceae	0	0.00103002	0	0	0	0	0	0	0	0	0	0	0	0	0	1.63044e-05	0	0.0108864	0	0	0	0.000121168	0	0
Bacteria	Proteobacteria	Alphaproteobacteria	Rhodospirillales	Rhodospirillaceae	0	0	0	0	0	2.01524e-05	0	0	0	0	0	0	0	0	0	0	0	0	0	0	0	0	0	0
Bacteria	Proteobacteria	Alphaproteobacteria	Rickettsiales	AB1	0	0	0	0	0	0	0	2.49685e-05	0	0	0	0	0	0	0	0	0	0	0	0	0	0	0	0
Bacteria	Proteobacteria	Alphaproteobacteria	Rickettsiales	Anaplasmataceae	0.000958239	0.000723208	0.00154814	0.875908	0.835285	0.923058	0.931463	0.867729	0.881021	0.963198	0.987469	0.000835957	0.314237	0.477097	0.647248	0.941206	0.913226	0.000209355	0.191418	0.942547	0.960125	0.000242336	1.53768e-05	0.170221
Bacteria	Proteobacteria	Alphaproteobacteria	Rickettsiales	Rickettsiaceae	0.00129826	0.000920447	0.000547802	3.40771e-05	1.99517e-05	1.00762e-05	9.54162e-06	6.24212e-05	0	6.29634e-05	0.000358884	0.000106718	0.0271492	0.0517628	0.0222105	0.000554351	0.0130332	0.00127357	0.721514	8.00464e-05	9.68298e-05	0.919544	0.990266	0.226317
Bacteria	Proteobacteria	Alphaproteobacteria	Sphingomonadales	Sphingomonadaceae	0.00548669	0.0205128	0.0215786	7.66734e-05	0.00416326	0.00207569	0.00329186	0.0119724	0.00285645	0.000425003	0.000104674	0.00629636	0.00168969	0.00292455	0.00534558	0.00228262	0.000160655	0.0294318	7.49423e-05	0.00372216	0.00209152	0.00145402	0.000199899	0.000460306
Bacteria	Proteobacteria	Alphaproteobacteria	Tistrellales	Geminicoccaceae	0	0	0.000571619	0	0	0	0	0	0	0	0	0	0	0	0	0	0	0	0.000134896	0	0	0	0	0
Bacteria	Proteobacteria	Alphaproteobacteria	uncultured	Ambiguous_taxa	0	0.000679378	0	0	0	0	0	0	0	0	0	0	0	0	0	0	0	0	0	0	0	0	0	0
Bacteria	Proteobacteria	Alphaproteobacteria	uncultured	uncultured Rhodospirillaceae bacterium	0	0.000153408	0	0	0	0	0	0	0	0	0	0	0	0	0	0	0	0	0	0	0	0	0	0
Bacteria	Proteobacteria	Alphaproteobacteria	uncultured	uncultured bacterium	0	0.000109577	0	0	0	0	0	0	0	0	0	0	0	0	0	0	0	0	0	0	0	0	0	0
Bacteria	Proteobacteria	Deltaproteobacteria	Ambiguous_taxa	Ambiguous_taxa	0	0	0	0	0	0	0	0	0	0	0	0	0	0	0	0	0	0	0	0.00012007	0	0	0	0
Bacteria	Proteobacteria	Deltaproteobacteria	Bdellovibrionales	Bacteriovoracaceae	0	0	0	0	0	0	0	0	0	0	0	0	0	0	0	0	0	0	0	0.000280162	0	0	0	0
Bacteria	Proteobacteria	Deltaproteobacteria	Bdellovibrionales	Bdellovibrionaceae	0.00213286	0.000701293	0	0	0	3.02285e-05	0	0	0	0	8.9721e-05	0	0	0	0	0	0	0	0	0.000300174	0	0	0	0
Bacteria	Proteobacteria	Deltaproteobacteria	Desulfuromonadales	Geobacteraceae	0	0.000306816	0	0	0	0	0	0	0	0	0	0	0	0	0	0	0	0	0	0.000180104	0	0	0	0
Bacteria	Proteobacteria	Deltaproteobacteria	Myxococcales	Archangiaceae	0	0	0	0	0	0	0	0.000574275	0	0	0	0	0	0	0	0	0	0	0	0	0	0	0	0
Bacteria	Proteobacteria	Deltaproteobacteria	Myxococcales	BIrii41	0	0.000504054	0	0	0	0	0	0	0	0	0	0	0	0	0	0	0	0	0	0	0	0	0	0
Bacteria	Proteobacteria	Deltaproteobacteria	Myxococcales	Blfdi19	0	0	0	0	0	0	0	0	0	0	0	0	0	0	0	0	0	0.00193653	0	0	0	0	0	0
Bacteria	Proteobacteria	Deltaproteobacteria	Myxococcales	Haliangiaceae	0.002952	0.00221346	0	0	0	2.01524e-05	1.90832e-05	0.000162295	0	0	0	0	0	0	0	0	0	0	0	0	0	0	0	0
Bacteria	Proteobacteria	Deltaproteobacteria	Myxococcales	KD3-10	0	0	0	0	0	0	0	2.49685e-05	0	0	0	0	0	0	0	0	0	0	0	0	0	0	0	0
Bacteria	Proteobacteria	Deltaproteobacteria	Myxococcales	P3OB-42	0	0.000394477	0.00171486	0	0	0	0	0	0	0	0	0	0	0	0	0	0	0	0	0.000100058	0	0	0	0
Bacteria	Proteobacteria	Deltaproteobacteria	Myxococcales	Phaselicystidaceae	0	0	0	0	0	0	0	0	0	0	0	0	0	0	0	0	0	0	0	0.000160093	0	0	0	0
Bacteria	Proteobacteria	Deltaproteobacteria	Myxococcales	Polyangiaceae	0	0.000131492	7.14524e-05	0	0	2.01524e-05	0	0	0	0	0	0	4.56673e-05	0	0	0	0	0	0	0	0.000213026	0	0	0
Bacteria	Proteobacteria	Deltaproteobacteria	Myxococcales	Sandaracinaceae	0.0162437	0.00304624	0.00412042	0	0	2.01524e-05	0	0	0	0	0	0	2.28337e-05	1.7942e-05	0	0	0	0	0	0	0	0	0	0
Bacteria	Proteobacteria	Deltaproteobacteria	Myxococcales	bacteriap25	0	0	0	0	0	0	0	0	0	0	0	0	0	0	0	0.000114131	0	0	0	0	0	0	0	0
Bacteria	Proteobacteria	Deltaproteobacteria	Myxococcales	uncultured bacterium	0	0	0	0	0	0	0	0.000124842	0	0	0	0	0	0	0	0	0	0	0	0	0	0	0	0
Bacteria	Proteobacteria	Deltaproteobacteria	Oligoflexales	0319-6G20	0	0.000306816	0	8.51927e-06	0	0	0	3.74527e-05	0	0	4.48605e-05	0	0	0	0	0	0	0	0	0	0	0	0	0
Bacteria	Proteobacteria	Deltaproteobacteria	RCP2-54	uncultured bacterium	0	0.000482139	0	0	0	0	0	0	0	0	0	0	0	0	0	0	0	0	0	0	0	0	0	0
Bacteria	Proteobacteria	Gammaproteobacteria	Acidithiobacillales	Acidithiobacillaceae	0	0	0.0020483	0	0	0	0	0	0	0	0	0	0	0	0	0	0	0.00331478	0	0.000220128	0	0	0	0
Bacteria	Proteobacteria	Gammaproteobacteria	Aeromonadales	Aeromonadaceae	0.111357	0.000197239	0	0	0	0	3.81665e-05	1.24842e-05	2.58893e-05	0	0	0.000533589	0	0.0109267	0.00282337	0	0	0	0	0	0	0	0	3.06871e-05
Bacteria	Proteobacteria	Gammaproteobacteria	Alteromonadales	Alteromonadaceae	0	4.38308e-05	0	0	0	0	0	0	0	0	0	0	0	0	0	0	0	0	0	0	0	0	0	0
Bacteria	Proteobacteria	Gammaproteobacteria	Alteromonadales	Psychromonadaceae	0	0	0	0	0	0	0	0	0.000103557	0	0	0	0	0	0	0	0	0	0	0	0	0	0	0
Bacteria	Proteobacteria	Gammaproteobacteria	Betaproteobacteriales	A21b	0	0.000547885	0	0	0	0	0	0	0	0	0	0	0	0	0	0	0	0	0	0	0	0	0	0
Bacteria	Proteobacteria	Gammaproteobacteria	Betaproteobacteriales	Burkholderiaceae	0.0205712	0.0166119	0.0452055	2.55578e-05	0.00416991	0.00198501	0.0043319	0.0242194	0.00365902	0.00124353	0.000194395	0.0256834	0.00657609	0.00855836	0.00355745	0.0022011	0.00291188	0.0668714	0.00251806	0.00386224	0.000406685	0.00387738	0.00130703	0.00131954
Bacteria	Proteobacteria	Gammaproteobacteria	Betaproteobacteriales	Chitinibacteraceae	0	0	0	0	0	1.00762e-05	1.90832e-05	0.000362043	0	0	0	0	0	0	0	0	0	0	0	0	0	0	0	0
Bacteria	Proteobacteria	Gammaproteobacteria	Betaproteobacteriales	Hydrogenophilaceae	0.000386387	0	0	0	0	0	0	0	0	1.57408e-05	0	0	0	0	0	0	0.000502048	0	0	0	0	0	0	3.06871e-05
Bacteria	Proteobacteria	Gammaproteobacteria	Betaproteobacteriales	Methylophilaceae	0	0.000350647	0	0	0	0	0	0	0	9.44451e-05	4.48605e-05	0	0	0	5.64674e-05	0.000130435	0	0	1.49885e-05	0	0	0	0	0
Bacteria	Proteobacteria	Gammaproteobacteria	Betaproteobacteriales	Neisseriaceae	3.09109e-05	4.38308e-05	0	2.55578e-05	0	0	0	0	0	0.000141668	0	0.00261459	0	0	0	0.000668482	0	0.00730997	0	0.000140081	0	0.000484672	0	0.000184123
Bacteria	Proteobacteria	Gammaproteobacteria	Betaproteobacteriales	Nitrosomonadaceae	0	0.00247644	0	0	0	0	0	2.49685e-05	0	1.57408e-05	0	0	0	0	0	0	0	0	0	0.000380221	0.000406685	0	0	0
Bacteria	Proteobacteria	Gammaproteobacteria	Betaproteobacteriales	Rhodocyclaceae	0.00375568	0	2.38175e-05	0	0	0	0	1.24842e-05	0	0	5.9814e-05	0	0	1.7942e-05	0	0.000635873	4.01639e-05	0.0126834	0.000299769	4.00232e-05	1.9366e-05	0	0.000138391	3.06871e-05
Bacteria	Proteobacteria	Gammaproteobacteria	Betaproteobacteriales	SC-I-84	0	0.0002849	0	0	0	7.05332e-05	0	0	0	0	0	0	0	0	0	0	0	0	0	0.000140081	0	0	0	0
Bacteria	Proteobacteria	Gammaproteobacteria	Betaproteobacteriales	TRA3-20	0	0	0	0	0	0	0	0	0	0	0	0	0	0	0	0	0	0	0	6.00348e-05	0	0	0	0
Bacteria	Proteobacteria	Gammaproteobacteria	Cellvibrionales	Cellvibrionaceae	0	0	0	1.70385e-05	0	0	0	0	0	0	0	0	0	0	0	0	0	0	0	0	0	0	0	0
Bacteria	Proteobacteria	Gammaproteobacteria	Cellvibrionales	Porticoccaceae	0	2.19154e-05	0	0	0	0	0	0	0	0	0	0	0	0	0	0.000489133	0	0.00765889	0	0.00464269	0	0	0	0
Bacteria	Proteobacteria	Gammaproteobacteria	Diplorickettsiales	Diplorickettsiaceae	0.000880962	0.000306816	0.00121469	2.55578e-05	0.00206833	0	0	0	0	0	0	0.000391299	2.28337e-05	1.7942e-05	0.000131757	0	0	0.000767634	0	0	0	0	0	0
Bacteria	Proteobacteria	Gammaproteobacteria	Enterobacteriales	Enterobacteriaceae	0.0679113	0.041705	0.00755014	1.70385e-05	0.00011306	0.00146105	0.00877829	0.0184267	0.00409914	0.000236113	0.000568233	0.00899988	0.354401	0.360922	0.210586	8.15222e-05	0.00072295	0.000994435	0.0632513	0.00212123	0.00100703	0.0371986	0.000369043	0.00141161
Bacteria	Proteobacteria	Gammaproteobacteria	Gammaproteobacteria Incertae Sedis	Unknown Family	0	0.00486522	0	0	0	0	0	0	0	0.000204631	0	0	0	0	0	0	0	0.00265183	1.49885e-05	0.000100058	0	0	0	0
Bacteria	Proteobacteria	Gammaproteobacteria	Immundisolibacterales	Immundisolibacteraceae	0	0	0	0	0	0	0	0	0	0	0	0	0	0	0	0	0	0.00209355	0	0.00102059	0	0	0	0
Bacteria	Proteobacteria	Gammaproteobacteria	JG36-TzT-191	uncultured bacterium	0.000262743	0.0017094	0	0	0	0	0	0	0	0	0	0	0	0	0	0	0	0.00163994	0	0	0	0	0	0
Bacteria	Proteobacteria	Gammaproteobacteria	Legionellales	Legionellaceae	0.00319928	2.19154e-05	0.000333444	0	0	0	0	0	0	0	0	0	0	1.7942e-05	0	0	0	0	0	0.000140081	0	0	0	0
Bacteria	Proteobacteria	Gammaproteobacteria	Oceanospirillales	Marinomonadaceae	0	4.38308e-05	0	0	0.0063646	0	4.77081e-05	3.74527e-05	0.00036245	0	0	0	0	0	0	0.000260871	0	1.74462e-05	0	0	0	0	0	0
Bacteria	Proteobacteria	Gammaproteobacteria	Oceanospirillales	Pseudohongiellaceae	0	0	0	0	0	0	0	0	0	0	0	0	0	0	0	0	0	0	0	4.00232e-05	0	0	0	0
Bacteria	Proteobacteria	Gammaproteobacteria	Orbales	Orbaceae	0.000757318	4.38308e-05	0	8.51927e-06	0.00184221	0	9.54162e-06	0	0	0	0	0	0	0	1.88225e-05	0	0	0	0	0	0	0	0	0
Bacteria	Proteobacteria	Gammaproteobacteria	Pasteurellales	Pasteurellaceae	0.00675404	8.76616e-05	0.00240556	0	0.00376422	0	0	0	0	0	5.9814e-05	0	0	1.7942e-05	0	4.89133e-05	8.03277e-05	0.00471048	0	0.00012007	0.000426051	0	1.53768e-05	0
Bacteria	Proteobacteria	Gammaproteobacteria	Pseudomonadales	Moraxellaceae	0.0167846	0.000372562	0.00909827	1.70385e-05	0.00383738	2.01524e-05	0.00239495	0.000973771	0.000457378	0.00140094	0.000762628	0.0149761	0	1.7942e-05	9.41123e-05	0.000489133	0.000281147	0.00134336	0.000254804	0.000880511	0.000154928	0	0.000153768	3.06871e-05
Bacteria	Proteobacteria	Gammaproteobacteria	Pseudomonadales	Pseudomonadaceae	0.00287472	0.0472058	0.00145287	0.000204462	0	0.000261981	0.000143124	0.00242194	0.000120817	1.57408e-05	0	0.00382406	0	0.000107652	0	0.00104348	8.03277e-05	0.00141314	2.99769e-05	0.000560325	9.68298e-05	0	9.22609e-05	3.06871e-05
Bacteria	Proteobacteria	Gammaproteobacteria	R7C24	uncultured bacterium	0	0	0	0	0	0	0	0	0	0	0	0	0	0	0	0	0	8.72311e-05	0	0	0	0	0	0
Bacteria	Proteobacteria	Gammaproteobacteria	Salinisphaerales	Solimonadaceae	4.63664e-05	0.0002849	0	0	0	0	0	0.000149811	0	0	0	0	0	0	0	0	0	0	0	0	0	0.000121168	0	0
Bacteria	Proteobacteria	Gammaproteobacteria	Steroidobacterales	Steroidobacteraceae	0	0.000241069	0	0	0	0	0	0	0	0	0	0	0	0	0	0	0	0	0	0	0	0	0	0
Bacteria	Proteobacteria	Gammaproteobacteria	Thiotrichales	Thiotrichaceae	0	0	0	0	0	0	0	0	0	0	0	0	0	0	0	0	0.000140574	0	0	0	0	0	0	0
Bacteria	Proteobacteria	Gammaproteobacteria	Vibrionales	Vibrionaceae	0	0	0	8.51927e-06	0	2.01524e-05	9.54162e-06	0	0.000526416	0	0	0	0	3.58841e-05	0	0	0	0	0	0	0	0	0	0
Bacteria	Proteobacteria	Gammaproteobacteria	WD260	uncultured bacterium	0	6.57462e-05	0	0	0	0	0	0	0	0	0	0	0	0	0	0	0	0	0	0	0	0	0	0
Bacteria	Proteobacteria	Gammaproteobacteria	Xanthomonadales	Rhodanobacteraceae	1.54555e-05	0.0698225	0.0280093	8.51927e-06	0	0.00157188	0.000477081	0.00441942	0.000811198	0.0015426	0.000164488	0.00791491	0.000388172	0.00313986	0.00254103	0.000423915	0.00178729	0.0557232	0	0.000480279	3.87319e-05	0.00060584	6.15072e-05	3.06871e-05
Bacteria	Proteobacteria	Gammaproteobacteria	Xanthomonadales	Xanthomonadaceae	0.00302927	0.0222003	0.00271519	0	0	0.000221676	5.72497e-05	0.000249685	8.62977e-06	7.87042e-05	0.000164488	0.00152962	0.0940062	0.0108729	0.00139286	0.000750004	6.02458e-05	0.00451857	0.00121407	0.00272158	0.000890834	0	0	0
Bacteria	Proteobacteria	Gammaproteobacteria	uncultured	uncultured bacterium	0	8.76616e-05	0	0	0	0	0	0	0	0	0	0	0	0	0	0	0	0	0	0	0	0	0	0
Bacteria	Rokubacteria	NC10	Rokubacteriales	Ambiguous_taxa	0	0.000460224	0	0	0	0	0	0	0	0	0	0	0	0	0	0	0	0	0	0	0	0	0	0
Bacteria	Rokubacteria	NC10	Rokubacteriales	uncultured bacterium	0	0.000547885	0	0	0	0	0	0	0	0	0	0	0	0	0	0	0	0	0	0	0	0	0	0
Bacteria	Tenericutes	Mollicutes	Entomoplasmatales	Spiroplasmataceae	0	0	0	0	0	0	0	0	0	0	0	0.0913327	0	0	0	4.89133e-05	0.00190778	6.97849e-05	0	0	0	0.000121168	0	0.584927
Bacteria	Verrucomicrobia	Verrucomicrobiae	Chthoniobacterales	Chthoniobacteraceae	0	0.00052597	0	0	0	6.04571e-05	0	4.9937e-05	0	3.14817e-05	0	0.00124504	0	0	0	0	0	0	0	0.000220128	0	0	0	0
Bacteria	Verrucomicrobia	Verrucomicrobiae	Chthoniobacterales	Terrimicrobiaceae	0	0	0	0	0	0	0	0.000162295	0	0	0	0	0	0	0	0	0	0	0	0.000200116	0	0	0	0
Bacteria	Verrucomicrobia	Verrucomicrobiae	Chthoniobacterales	Xiphinematobacteraceae	0	0	0.000571619	0	0	0	0	1.24842e-05	0	0	0	0	0	0	0	0	0	1.74462e-05	0	0	0	0	1.53768e-05	0
Bacteria	Verrucomicrobia	Verrucomicrobiae	Methylacidiphilales	Methylacidiphilaceae	0	0.000219154	0	0	0	0	0	0	0	0	0	0	0	0	0	0	0	0	0	0	0	0	0	0
Bacteria	Verrucomicrobia	Verrucomicrobiae	Opitutales	Opitutaceae	0	0.000131492	0.000785976	0	0	0	0	0	0	0	0	0	0	3.58841e-05	0	0.000179349	0	0.00232035	0	8.00464e-05	0.000445417	0.000242336	0	0
Bacteria	Verrucomicrobia	Verrucomicrobiae	Opitutales	Puniceicoccaceae	0	0	0	0	0	0	0	0	0	0	0	0	0	0	0	0	0	0	0	8.00464e-05	0	0	0	0
Bacteria	Verrucomicrobia	Verrucomicrobiae	Pedosphaerales	Pedosphaeraceae	0	0.000723208	0	0	0	0	0	0	0	0	0	0	0	0	0	0	0	0	0	0	0.000329221	0	0	0
Bacteria	Verrucomicrobia	Verrucomicrobiae	S-BQ2-57 soil group	Ambiguous_taxa	0	0.0002849	0	0	0	0	0	0	0	0	0	0	0	0	0	0	0	0	0	0	0	0	0	0
Bacteria	Verrucomicrobia	Verrucomicrobiae	Verrucomicrobiales	Akkermansiaceae	0	0.000131492	0	0	0	2.01524e-05	0	0	0	0	0	0	0	0	0	0	0	0	0	0	0	0	0	0
Bacteria	Verrucomicrobia	Verrucomicrobiae	Verrucomicrobiales	DEV007	0	0	0	0	0	0	0	0	0	0	0	0	0	0	0	0	0.000682786	0	0	0	0	0	0	0
Bacteria	Verrucomicrobia	Verrucomicrobiae	Verrucomicrobiales	Rubritaleaceae	0	0	0	0	0	6.04571e-05	0	1.24842e-05	0	0	0	0	0	1.7942e-05	0	0	0	0	0	0.000480279	0	0	0	3.06871e-05
Bacteria	Verrucomicrobia	Verrucomicrobiae	Verrucomicrobiales	Verrucomicrobiaceae	0	0	0	0	0	2.01524e-05	0	0	0	0	0	0	0	0	0	0	0	0	0	8.00464e-05	0	0	3.07536e-05	0
Bacteria	WPS-2	Ambiguous_taxa	Ambiguous_taxa	Ambiguous_taxa	0.0028129	0.000986193	0	8.51927e-06	0	0	0	0	0	0.000157408	0	0	0	0	0	0	0	0	0	0	0	0	0	0
Bacteria	WPS-2	uncultured bacterium	uncultured bacterium	uncultured bacterium	0.00108188	0.000723208	0	0	0	0	0	0	0	0	0	0	0	0	0	0	0	0	0	0	0	0	0	0

## Sheet: Genus
Detailed taxonomic analyses at the genus level. The table shows the relative abundance of microbial 16S rDNA sequences.
Kingdom	Phylum	Class	Order	Family	Genus	DP1-L	DP2-L	DP3-L	FP1-D	FP2-D	FP4-D	FP1-L	FP2-L	FP3-L	LF1-D	LF2-D	LF3-D	MA1-D	MA2-D	MA3-D	MS1-L	MS2-L	MS4-L	PF1-D	PF2-D	PF3-D	TA1-L	TA2-L	TA6-L
Bacteria	Ambiguous_taxa	Ambiguous_taxa	Ambiguous_taxa	Ambiguous_taxa	Ambiguous_taxa	3.09109e-05	0	0	0	0	0	0	0	0	0	0	3.55726e-05	0	0	0	0	0	0	0	0	0	0	0	0
Bacteria	Ambiguous_taxa	Ambiguous_taxa	Ambiguous_taxa	Ambiguous_taxa	Arachis duranensis	0.000850051	0.000153408	0.00178631	0	0	0	0	0	0	0	0	0.000978247	0	3.58841e-05	0	9.78266e-05	2.00819e-05	0	5.99538e-05	0.000440255	0	0	0	0
Bacteria	Acidobacteria	Acidobacteriia	Acidobacteriales	Acidobacteriaceae (Subgroup 1)	Ambiguous_taxa	0.00117462	0.0261012	0.0110513	0	6.65057e-06	0.000191447	0	0.000124842	0.000189855	0.000330558	0	0.000124504	6.8501e-05	0.000143536	5.64674e-05	0	6.02458e-05	0.0561943	0	0	0	0	0	3.06871e-05
Bacteria	Acidobacteria	Acidobacteriia	Acidobacteriales	Acidobacteriaceae (Subgroup 1)	Acidicapsa	0	2.19154e-05	0	0	0	0	0	0.000387011	0	0	0	0	0	0	0	0	0	0	0	0	0	0	0	0
Bacteria	Acidobacteria	Acidobacteriia	Acidobacteriales	Acidobacteriaceae (Subgroup 1)	Acidipila	0	0.0113741	0.0210546	0	0	8.06094e-05	3.81665e-05	3.74527e-05	0.000310672	0.000550929	8.9721e-05	0.00983583	4.56673e-05	0.000251189	3.76449e-05	0	6.02458e-05	0.00270416	0	0	0	0	4.61304e-05	0.000122748
Bacteria	Acidobacteria	Acidobacteriia	Acidobacteriales	Acidobacteriaceae (Subgroup 1)	Bryocella	3.09109e-05	8.76616e-05	0	0	0	0	0	1.24842e-05	0	0	0	3.55726e-05	0	0	0	0	0	0.000366371	0	0	0	0	0	0
Bacteria	Acidobacteria	Acidobacteriia	Acidobacteriales	Acidobacteriaceae (Subgroup 1)	Edaphobacter	0	0.0170721	0.00664507	0	0	4.03047e-05	9.54162e-06	0	0	0.000220372	0	0	2.28337e-05	5.38261e-05	9.41123e-05	0	2.00819e-05	0.0179871	0	0	0	0.000121168	0	0
Bacteria	Acidobacteria	Acidobacteriia	Acidobacteriales	Acidobacteriaceae (Subgroup 1)	Granulicella	0.000494575	0.00293666	0.000119087	0	0.00429627	2.01524e-05	0	4.9937e-05	7.76679e-05	3.14817e-05	0	0.000693666	0	0	0	0	0	0.00572236	0	2.00116e-05	0	0.000121168	1.53768e-05	0.000184123
Bacteria	Acidobacteria	Acidobacteriia	Acidobacteriales	Acidobacteriaceae (Subgroup 1)	Occallatibacter	0	0	0	0	0	0	0	0	0	0	0	0	0	0	0	0	0	0.000191908	0	0	0	0	0	0
Bacteria	Acidobacteria	Acidobacteriia	Acidobacteriales	Acidobacteriaceae (Subgroup 1)	Terriglobus	0	0.000701293	0	8.51927e-06	0.00419651	0.000251904	7.6333e-05	0.00104868	3.45191e-05	0	0	0	4.56673e-05	0	0	0	0	0	0	0	0	0	3.07536e-05	0
Bacteria	Acidobacteria	Acidobacteriia	Acidobacteriales	Acidobacteriaceae (Subgroup 1)	uncultured	0.00064913	0.0206662	0.00240556	0	0	2.01524e-05	9.54162e-06	0.000174779	0	0.000425003	0	0.000124504	0	0.000125594	0	6.52177e-05	8.03277e-05	0.00130847	0	0.000200116	0	0.000484672	0	0.00021481
Bacteria	Acidobacteria	Acidobacteriia	Acidobacteriales	Koribacteraceae	Candidatus Koribacter	0	0.00052597	0	0	0	0	0	0	0	0	0	0	0	0	0	6.52177e-05	0	0	0	0	0	0	0	0
Bacteria	Acidobacteria	Acidobacteriia	Acidobacteriales	uncultured	Ambiguous_taxa	0	4.38308e-05	0	0	0	1.00762e-05	0	0	0	0	0	0	0	0	0	0	0	0	0	6.00348e-05	3.87319e-05	0	0	0
Bacteria	Acidobacteria	Acidobacteriia	Acidobacteriales	uncultured	uncultured Acidobacteria bacterium	0	0.000788955	0	0	0	0	0	0	0	0	0	0	0	0	0	0	0	0	0	0	0	0	0	0
Bacteria	Acidobacteria	Acidobacteriia	Acidobacteriales	uncultured	uncultured bacterium	0	0.000416393	0	0	0	0	0	0	0	0	0	0	0	0	0	0	0	0	0	0	0	0	0	0
Bacteria	Acidobacteria	Acidobacteriia	Solibacterales	Solibacteraceae (Subgroup 3)	Bryobacter	0	0.0429323	0.0103368	0	0	7.05332e-05	0	0.00049937	7.76679e-05	0.000456484	0.000209349	0.000658094	0.000205503	0.00017942	1.88225e-05	0	0.000381557	0.00109911	0	2.00116e-05	5.80979e-05	0	0	0.00021481
Bacteria	Acidobacteria	Acidobacteriia	Solibacterales	Solibacteraceae (Subgroup 3)	Candidatus Solibacter	0	0.00249836	0	0	0	0	0	3.74527e-05	4.31488e-05	0	0	0	0	0	0	0	0	0	0	0	0	0	0	0
Bacteria	Acidobacteria	Acidobacteriia	Solibacterales	Solibacteraceae (Subgroup 3)	PAUC26f	0	6.57462e-05	0	0	0	0	0	0	0	0	0	0	0	0	0	0	0	0	0	0	0	0	0	0
Bacteria	Acidobacteria	Acidobacteriia	Subgroup 13	uncultured bacterium	uncultured bacterium	0	0.000394477	0	0	0	0	0	0	0	0	0	0	0	0	0	0	0	0	0	0	0	0	0	0
Bacteria	Acidobacteria	Acidobacteriia	Subgroup 2	Ambiguous_taxa	Ambiguous_taxa	0	4.38308e-05	0	0	0	0	0	0	0	0	0	0	0	0	0	0	0	0	2.99769e-05	0	0	0	0	0
Bacteria	Acidobacteria	Acidobacteriia	Subgroup 2	uncultured Acidobacteria bacterium	uncultured Acidobacteria bacterium	0	0.000262985	0	0	0	0	0	0	0	0	0	0	0	0	0	0	0	0	0	0	0	0	0	0
Bacteria	Acidobacteria	Acidobacteriia	Subgroup 2	uncultured bacterium	uncultured bacterium	0	0.0002849	0	0	0	0	0	0	0	0	0	0	0	0	0	0	0	0	0	0	0	0	0	0
Bacteria	Acidobacteria	Blastocatellia (Subgroup 4)	43793	uncultured Acidobacteria bacterium	uncultured Acidobacteria bacterium	0	0	0	0	0	3.02285e-05	0	0	0	0	0	0	0	0	0	0	0	0	0	0	0	0	0	0
Bacteria	Acidobacteria	Blastocatellia (Subgroup 4)	43793	uncultured bacterium	uncultured bacterium	0	0.000219154	0	0	0	0	0	0	0	0	0	0	0	0	0	0	0	0	0	0	0	0	0	0
Bacteria	Acidobacteria	Blastocatellia (Subgroup 4)	Blastocatellales	Blastocatellaceae	Blastocatella	0	0	0	0	0	0	0	0.000561791	0	0	0	0	0	0	0	0	0	0	0	0	0.000387319	0	0	0
Bacteria	Acidobacteria	Blastocatellia (Subgroup 4)	Blastocatellales	Blastocatellaceae	JGI 0001001-H03	0	0	0	0	0	2.01524e-05	0	0	0	0	0	0	0	0	0	0	0	0	0	0	0	0	0	0
Bacteria	Acidobacteria	Blastocatellia (Subgroup 4)	Blastocatellales	Blastocatellaceae	Stenotrophobacter	0	0.000153408	0	0	0	0	0	0	0	0	0	0	0	0	0	0	0	0	0	0	0	0	0	0
Bacteria	Acidobacteria	Blastocatellia (Subgroup 4)	Blastocatellales	Blastocatellaceae	uncultured	0	4.38308e-05	0	0	0	0	0	0	0	0	0	0	0	0	0	0	0	0	0	0	0	0	0	0
Bacteria	Acidobacteria	Blastocatellia (Subgroup 4)	Pyrinomonadales	Pyrinomonadaceae	RB41	0	0.000460224	0	0	0	0	0	0	0	0	0	0	0	0	0	0	0	0	0	0.000220128	0	0	0	0
Bacteria	Acidobacteria	Holophagae	Holophagales	Holophagaceae	Geothrix	0	0	0	0	0	0	0	0	0	0	0	0	0	0	0	0	0	0.00129102	0	0.000300174	0	0	0	0
Bacteria	Acidobacteria	Holophagae	Holophagales	Holophagaceae	uncultured bacterium	0	0	0	0	0	0	0	0	0	0	0	0	0	0	0	0	0	0.000348924	0	0.000100058	0	0	0	0
Bacteria	Acidobacteria	Holophagae	Subgroup 7	Ambiguous_taxa	Ambiguous_taxa	0	0	0	0	0	0	0	0	0	0	0	0	0	0	0	9.78266e-05	2.00819e-05	0	0	0	0	0	0	0
Bacteria	Acidobacteria	Holophagae	Subgroup 7	uncultured Acidobacteria bacterium	uncultured Acidobacteria bacterium	0	6.57462e-05	0	0	0	0	0	0	0	0	0	0	0	0	0	0	0	0	0	0	0	0	0	0
Bacteria	Acidobacteria	Holophagae	Subgroup 7	uncultured bacterium	uncultured bacterium	0	0.0002849	0	0	0	0	0	0	0	0	0	0.00067588	0	0	0	0	0	0	0	0	0	0	0	0
Bacteria	Acidobacteria	Holophagae	Subgroup 7	uncultured soil bacterium	uncultured soil bacterium	0	6.57462e-05	0	0	0	0	0	0	0	0	0	0	0	0	0	0	0	0	0	0	0	0	0	0
Bacteria	Acidobacteria	Subgroup 17	uncultured bacterium	uncultured bacterium	uncultured bacterium	0	0	0	0	0	0	0	0	0	0	0	0	0	0	0	0	0	0	0	4.00232e-05	0	0	0	0
Bacteria	Acidobacteria	Subgroup 22	Ambiguous_taxa	Ambiguous_taxa	Ambiguous_taxa	0	0	0	0	0	0	0	0	0	0	0	0	0	0	0	0	0	0	0	6.00348e-05	0	0	0	0
Bacteria	Acidobacteria	Subgroup 5	Ambiguous_taxa	Ambiguous_taxa	Ambiguous_taxa	0	0.000394477	0	0	0	0	0	0	0	0	0	0	0	0	0	0	0	0	0	0	0	0	0	0
Bacteria	Acidobacteria	Subgroup 6	Ambiguous_taxa	Ambiguous_taxa	Ambiguous_taxa	0	0.000416393	0	0	0	2.01524e-05	0	0	0	0	0	0	0	0	0	0	0	0	0	0.000260151	0	0	0	0
Bacteria	Acidobacteria	Subgroup 6	uncultured Acidobacteriales bacterium	uncultured Acidobacteriales bacterium	uncultured Acidobacteriales bacterium	0	6.57462e-05	0	0	0	0	0	0	0	0	0	0	0	0	0	0	0	0	0	0	0	0	0	0
Bacteria	Acidobacteria	Subgroup 6	uncultured bacterium	uncultured bacterium	uncultured bacterium	0	0.000241069	0	0	0	0	0	0	0	0	0	0	0	0	0	0	0	0	0	0	0	0	0	0
Bacteria	Actinobacteria	0319-7L14	uncultured bacterium	uncultured bacterium	uncultured bacterium	0	0	0.000357262	0	0	0	0	0	0	0	0	0	0	0	0	0	0	0	0	0	0	0	0	0
Bacteria	Actinobacteria	Acidimicrobiia	Actinomarinales	uncultured	Ambiguous_taxa	0	0	0	0	0	0	0	0	1.72595e-05	0	0	0	0	0	0	0	0	0	0	0	0	0	0	0
Bacteria	Actinobacteria	Acidimicrobiia	Actinomarinales	uncultured	uncultured bacterium	0	0	0	0	0	0	0	0	4.31488e-05	0	0	0	0	0	0	0	0	0	0	0	0	0	0	0
Bacteria	Actinobacteria	Acidimicrobiia	IMCC26256	Ambiguous_taxa	Ambiguous_taxa	0.000154555	0.00335306	0	1.70385e-05	0	3.02285e-05	0	0	0	0	0	0	2.28337e-05	0	0	0	0	0.000942096	0	0	0	0.000121168	0	0
Bacteria	Actinobacteria	Acidimicrobiia	IMCC26256	uncultured Aciditerrimonas sp,	uncultured Aciditerrimonas sp,	0	0.000109577	0	0	0	0	0	0	0	0	0	0	0	0	0	0	0	0	0	0	0	0	0	0
Bacteria	Actinobacteria	Acidimicrobiia	IMCC26256	uncultured actinobacterium	uncultured actinobacterium	0	0	0	0	0	0	0	0	0	4.72225e-05	0	0	0	0	1.88225e-05	0	0	0	0	0	0	0	0	0
Bacteria	Actinobacteria	Acidimicrobiia	IMCC26256	uncultured bacterium	uncultured bacterium	0.000942784	0.00203813	0	0	0	3.02285e-05	0	0	0	0	0	0	0	7.17682e-05	0	0	0	0.000994435	0	0	0	0	0	0
Bacteria	Actinobacteria	Acidimicrobiia	Microtrichales	Iamiaceae	Iamia	0	0	0	0	0	2.01524e-05	5.72497e-05	0	0	0	0	0	0	0	0	0	0	0.000366371	0	8.00464e-05	0	0	0	0
Bacteria	Actinobacteria	Acidimicrobiia	Microtrichales	Ilumatobacteraceae	CL500-29 marine group	0	0	0	0	0	0	0	0	0	0	0	0	0	0	0	0	0	0	0	0.00012007	0	0	0	0
Bacteria	Actinobacteria	Acidimicrobiia	Microtrichales	Ilumatobacteraceae	Ilumatobacter	0	0	0	0	0	0	0	0	0	0	0	0	0	0	0	0	0	0	0	4.00232e-05	0	0	0	0
Bacteria	Actinobacteria	Acidimicrobiia	Microtrichales	Ilumatobacteraceae	uncultured	0	0.00306816	0	0	0	2.01524e-05	0	0.000124842	0	0	0	0	0	0	0	0	0	0.00266927	0	0	0	0	0	0
Bacteria	Actinobacteria	Acidimicrobiia	Microtrichales	Microtrichaceae	IMCC26207	0	0	0	0	0	0	0	0	0	0	0	0	0	0	0	0	0.000160655	0	0	0	0	0	0	0
Bacteria	Actinobacteria	Acidimicrobiia	Microtrichales	uncultured	Ambiguous_taxa	0	0.000569801	0.00121469	0	0	0	0	0	0	0	0	0	0	0	0	0	0	0	0	4.00232e-05	0	0	0	0
Bacteria	Actinobacteria	Acidimicrobiia	uncultured	Ambiguous_taxa	Ambiguous_taxa	0.000633674	0.00186281	2.38175e-05	0	0	0	0	1.24842e-05	8.62977e-06	0	0	0	0	0	0	0	0	0.000209355	0	0	1.9366e-05	0	0	0
Bacteria	Actinobacteria	Acidimicrobiia	uncultured	uncultured actinobacterium	uncultured actinobacterium	0	0.000635547	0	0	0	0	0	0	0	4.72225e-05	0	0	0	0	0	0	0.000180737	0	0	0	0	0	0	0
Bacteria	Actinobacteria	Acidimicrobiia	uncultured	uncultured bacterium	uncultured bacterium	0.00701678	0.0338812	0.000452532	0	0	6.04571e-05	1.90832e-05	8.73897e-05	6.04084e-05	0.000220372	0	0	4.56673e-05	0.000107652	1.88225e-05	0	2.00819e-05	0.00141314	0	0	5.80979e-05	0	0	0
Bacteria	Actinobacteria	Acidimicrobiia	uncultured	uncultured bacterium DA079	uncultured bacterium DA079	0	8.76616e-05	0	0	0	0	0	0	8.62977e-06	0	0	0	0	0	0	0	0	0	0	0	0	0	0	0
Bacteria	Actinobacteria	Actinobacteria	Ambiguous_taxa	Ambiguous_taxa	Ambiguous_taxa	0	0	0	0	0	0	0	0	5.17786e-05	0	0	0	0	0	0	0	0	0	0	0	0	0	0	0
Bacteria	Actinobacteria	Actinobacteria	Actinomycetales	Actinomycetaceae	Actinomyces	0.00336929	0.00052597	0.00221502	8.51927e-06	0	0	0	0	0	0	8.9721e-05	0.000693666	0	0	0.000112935	0	8.03277e-05	0.00413475	0	0.000140081	0.000580979	0	0	0
Bacteria	Actinobacteria	Actinobacteria	Actinomycetales	Actinomycetaceae	F0332	0	0	0	0	0	0	0	0	0	0	0	0.0022055	0	0	0	0	0	0	0	0	0	0	0	0
Bacteria	Actinobacteria	Actinobacteria	Bifidobacteriales	Bifidobacteriaceae	Bifidobacterium	0	0	0	8.51927e-06	0.0017757	0	0	1.24842e-05	6.04084e-05	1.57408e-05	0	0	0	1.7942e-05	0	0	0	0.000244247	0	0	0	0	0	0
Bacteria	Actinobacteria	Actinobacteria	Catenulisporales	Actinospicaceae	Actinospica	0.00389478	0.0025641	0.00838375	0	0	0	0	0	0	0.000141668	0	3.55726e-05	2.28337e-05	5.38261e-05	5.64674e-05	0.000277175	0.000481966	0.00568747	0	0	0	0	3.07536e-05	9.20613e-05
Bacteria	Actinobacteria	Actinobacteria	Corynebacteriales	Corynebacteriaceae	Ambiguous_taxa	0	0	0	0	0	1.00762e-05	0	0	0	0	0	0	0	3.58841e-05	0	0	0	0	0	0	7.74638e-05	0	0	3.06871e-05
Bacteria	Actinobacteria	Actinobacteria	Corynebacteriales	Corynebacteriaceae	Corynebacterium	0	0.000635547	0	0	0	0	3.81665e-05	0	0	0	1.49535e-05	0.00154741	0	0	0	0	0	0	0	0	3.87319e-05	0	0	0
Bacteria	Actinobacteria	Actinobacteria	Corynebacteriales	Corynebacteriaceae	Corynebacterium 1	0.026568	0.00254219	0.0246987	8.51927e-06	0	0.00013099	0	0	0.000138076	0.000346299	0.00029907	0.00421536	0.000114168	0.000107652	0.00137404	0.00344024	0.00052213	0.00490239	0.000554573	0.000360209	0.000658443	0.00121168	0.000353667	0.000122748
Bacteria	Actinobacteria	Actinobacteria	Corynebacteriales	Corynebacteriaceae	Lawsonella	0.00179283	0.00422967	0.0149097	2.55578e-05	0.00144317	0	0	0	0.000207114	0	0.000418698	0.0300055	0	3.58841e-05	0.000244692	0.00280436	0.00160655	0.00725763	0.000254804	0.0010406	0.00104576	0.000121168	0.000138391	0.000276184
Bacteria	Actinobacteria	Actinobacteria	Corynebacteriales	Corynebacteriaceae	Turicella	0.0173101	0.0002849	0.0200305	0	0	0	0	0	0	0	0.00059814	0.0463867	6.8501e-05	0.000125594	0.000169402	0.000766309	0.000763114	0.00300075	0.0003897	0.00062036	0.000542247	0.000242336	3.07536e-05	6.13742e-05
Bacteria	Actinobacteria	Actinobacteria	Corynebacteriales	Corynebacteriales Incertae Sedis	Tomitella	0	0	4.76349e-05	0	0	0	0	0	0	0	0	0	0	0	0	0	0	6.97849e-05	0	0	0	0	0	0
Bacteria	Actinobacteria	Actinobacteria	Corynebacteriales	Dietziaceae	Dietzia	0	0	0	0	0	0	0	0	0	0	0	0	0	0	3.76449e-05	0	0	0	0	4.00232e-05	0	0	0	0
Bacteria	Actinobacteria	Actinobacteria	Corynebacteriales	Mycobacteriaceae	Mycobacterium	0.00678495	0.034714	0.101129	0.000204462	0.00105744	0.00222683	0.0017652	0.00137327	0.000621343	0.00237687	0.000583186	0.0278712	0.0023062	0.00261954	0.00190107	0.00153262	0.00295204	0.0242502	0.000794388	0.000420244	0.00071654	0.0112686	0.0025833	0.00282321
Bacteria	Actinobacteria	Actinobacteria	Corynebacteriales	Nocardiaceae	Ambiguous_taxa	0	0	2.38175e-05	0	0	0	0	0	0	0	0	8.89316e-05	0	0	0	0	0	1.74462e-05	0	0	0	0	0	3.06871e-05
Bacteria	Actinobacteria	Actinobacteria	Corynebacteriales	Nocardiaceae	Gordonia	0.00455936	0.0017094	0.0431572	3.40771e-05	0	0.000100762	9.54162e-06	0	8.62977e-06	0.000393521	2.9907e-05	0	0.0282909	0.00662062	0.00434799	0	0	0.00472793	0.000404688	0.000280162	0	0.00181752	3.07536e-05	0.000184123
Bacteria	Actinobacteria	Actinobacteria	Corynebacteriales	Nocardiaceae	Millisia	0	0.000986193	0.00404897	8.51927e-05	0	0.000382895	5.72497e-05	0	0	6.29634e-05	0	0	0.00093618	0.00100475	0.00208929	1.63044e-05	0.000281147	0	0	0	0	0.000242336	1.53768e-05	0
Bacteria	Actinobacteria	Actinobacteria	Corynebacteriales	Nocardiaceae	Nocardia	0	0.00433925	0.0181251	0.000102231	0	0.000332514	4.77081e-05	9.98739e-05	0	0.00203057	0.000508419	0.0404461	0.00196369	0.0010227	0.00103524	0.00140218	0.00261065	0.00851376	0.000269792	0	0	0.000848176	0.000430551	0.000368245
Bacteria	Actinobacteria	Actinobacteria	Corynebacteriales	Nocardiaceae	Rhodococcus	0	4.38308e-05	0.000381079	0	0	0	0.000104958	0.000174779	0	0	0	0	2.28337e-05	3.58841e-05	5.64674e-05	0	8.03277e-05	0.00809505	0	0.000880511	0	0	0	0
Bacteria	Actinobacteria	Actinobacteria	Corynebacteriales	Nocardiaceae	Smaragdicoccus	0	0	0	0	0	0	0	0	0	0	0	0	2.28337e-05	0	0.000131757	0	0	0	0	0	0	0	0	0
Bacteria	Actinobacteria	Actinobacteria	Corynebacteriales	Nocardiaceae	Williamsia	0.000664585	0	0	0	0	7.05332e-05	0.000133583	0.000112358	0	4.72225e-05	0	0	9.13346e-05	5.38261e-05	7.52899e-05	0.000163044	0	0	0	0	0	0	7.6884e-05	3.06871e-05
Bacteria	Actinobacteria	Actinobacteria	Corynebacteriales	Segniliparaceae	Segniliparus	0	0	0	0.000673022	0	0.00380879	3.81665e-05	0.000574275	0.000897496	0	0	0	0.00196369	0.000627972	0.000188225	0	0	0	0	0	0	0	0	0
Bacteria	Actinobacteria	Actinobacteria	Corynebacteriales	Tsukamurellaceae	Tsukamurella	0	0.000131492	0.000952699	0.000306694	0	0.000302285	0.000553414	4.9937e-05	0	0.000267594	7.47675e-05	0	0.0512616	0.0270028	0.049936	0	2.00819e-05	0	0.00466141	0	1.9366e-05	0.000848176	0.000322913	0.00052168
Bacteria	Actinobacteria	Actinobacteria	Corynebacteriales	uncultured	uncultured bacterium	0	0	0	0.000596349	0.00034583	0.000927008	0.000524789	0.000599243	0.00118228	0	0	0	0	0	0	0	0	0	0	0	0	0	0	0
Bacteria	Actinobacteria	Actinobacteria	Frankiales	Ambiguous_taxa	Ambiguous_taxa	0	0.000920447	0	0	0	0	2.86249e-05	1.24842e-05	0	0	0	0	0	0	0	0	0	0	0	0	0	0	0	0
Bacteria	Actinobacteria	Actinobacteria	Frankiales	Acidothermaceae	Acidothermus	0.0084696	0.0262108	0.000928881	4.25963e-05	0	0.000483656	5.72497e-05	6.24212e-05	0	6.29634e-05	4.48605e-05	0.000586948	2.28337e-05	1.7942e-05	0	6.52177e-05	0.000200819	0.000209355	5.99538e-05	0.000340197	0.000251757	0.00060584	0	0.000276184
Bacteria	Actinobacteria	Actinobacteria	Frankiales	Cryptosporangiaceae	Cryptosporangium	0	0.000898532	0	0	0	0	0	2.49685e-05	0	0	0	0	0	0	0	0	0	0	0	0	0	0	0	0
Bacteria	Actinobacteria	Actinobacteria	Frankiales	Cryptosporangiaceae	Fodinicola	0	0.000262985	0	0	0	4.03047e-05	0	0	0	0	0	0	0	0	0	0	0	0	0	0	0	0	0	0
Bacteria	Actinobacteria	Actinobacteria	Frankiales	Frankiaceae	Frankia	0	0.000350647	0	0	0	0	0	0	0	0	0	0	0	0	0	0	0	0	0	0	0	0	0	0
Bacteria	Actinobacteria	Actinobacteria	Frankiales	Frankiaceae	Jatrophihabitans	0.0314983	0.0320842	0.00766922	0	0	0.000453428	0.000257624	0.0011111	0.000250263	0.000220372	2.9907e-05	0.00152962	0.000274004	0.000269131	5.64674e-05	0	0.000220901	0.00544322	0	0	0.000639077	0.000969344	9.22609e-05	0.000184123
Bacteria	Actinobacteria	Actinobacteria	Frankiales	Frankiaceae	uncultured bacterium	0	0	0	0	0	0	0	0.000149811	0.000112187	0	0	0	0	0	0	0	0	0	0	0	0	0	0	0
Bacteria	Actinobacteria	Actinobacteria	Frankiales	Geodermatophilaceae	Antricoccus	0	0	0	0	0	0	0	0	0	0	0	0	0.000274004	5.38261e-05	0.000282337	0	8.03277e-05	0	0	0	5.80979e-05	0	0	0
Bacteria	Actinobacteria	Actinobacteria	Frankiales	Geodermatophilaceae	Blastococcus	0	0	0	0	0	3.02285e-05	1.90832e-05	6.24212e-05	0	0.000110186	0	0	0	0	0	0	0	0	0	0.000140081	0	0	0	0
Bacteria	Actinobacteria	Actinobacteria	Frankiales	Geodermatophilaceae	Geodermatophilus	0	0	0	0	0	0	0	2.49685e-05	0	0	0	0	0	0	0	0	0	0.000732741	0	0	0	0	0	0
Bacteria	Actinobacteria	Actinobacteria	Frankiales	Nakamurellaceae	Nakamurella	0.00302927	0.000613631	0.0101462	0	0	6.04571e-05	5.72497e-05	0	0	0	0	0.000658094	0.00164402	0.000161478	0.000131757	0	0.00110451	0.000819972	0	0	0	0	0	0
Bacteria	Actinobacteria	Actinobacteria	Frankiales	Sporichthyaceae	Sporichthya	0	0	0	0	0	0	0	9.98739e-05	0	0	0	0	0	0	0	0	0	0	0	0	0	0	0	0
Bacteria	Actinobacteria	Actinobacteria	Frankiales	Sporichthyaceae	uncultured	0	0.000175323	0	0	0	2.01524e-05	0	0	0	0	0	0	0	0	0	9.78266e-05	0	0.000296586	0	0	0	0	0	0
Bacteria	Actinobacteria	Actinobacteria	Frankiales	uncultured	Ambiguous_taxa	0	0.00576375	0	0	0	2.01524e-05	0	2.49685e-05	0	0.000125927	0	0	0	0	0	0	0	0	0	2.00116e-05	0	0	0	0
Bacteria	Actinobacteria	Actinobacteria	Frankiales	uncultured	uncultured actinobacterium	0	0.000504054	0	0	0	0	0	0	0	0	0	0	0	0	0	0	0	0	0	0	0	0	0	0
Bacteria	Actinobacteria	Actinobacteria	Frankiales	uncultured	uncultured bacterium	0	0	0	0	0	0	0	0	0	0	0	0	0	0	0	0	0	0	0	0	0	0	0	0
Bacteria	Actinobacteria	Actinobacteria	Kineosporiales	Kineosporiaceae	Ambiguous_taxa	0	4.38308e-05	0	0	0	0	0	0	0	0	0	0	0	1.7942e-05	0	0	0	0	0	0	0	0	0	0
Bacteria	Actinobacteria	Actinobacteria	Kineosporiales	Kineosporiaceae	Angustibacter	0	0	0	0	0	0	0	4.9937e-05	0	0	0	0	0	0	0	0.00014674	0	0	0	0	0	0	0	0
Bacteria	Actinobacteria	Actinobacteria	Kineosporiales	Kineosporiaceae	Kineosporia	0	0	0	0	0	0	0	1.24842e-05	4.31488e-05	0	0	0	0	0	0	0	0	0	0	0	0	0	0	0
Bacteria	Actinobacteria	Actinobacteria	Kineosporiales	Kineosporiaceae	Quadrisphaera	0	6.57462e-05	0.0135521	0	0	0	0	1.24842e-05	0	0	0	0	0	0	0	1.63044e-05	0	0	0	2.00116e-05	0	0	0	0
Bacteria	Actinobacteria	Actinobacteria	Kineosporiales	Kineosporiaceae	uncultured bacterium	0	0	0.00297718	0	0	0	0	0	0	0	0	0	0	0	0	0	0	0	0	0	0	0	0	0
Bacteria	Actinobacteria	Actinobacteria	Micrococcales	Brevibacteriaceae	Brevibacterium	0	0	0	0	0	0	0	0	0	0	0	0.000373513	0	0	0	8.15222e-05	4.01639e-05	0	0	2.00116e-05	0	0	0	0
Bacteria	Actinobacteria	Actinobacteria	Micrococcales	Cellulomonadaceae	Cellulomonas	0	0	0	0	0	3.02285e-05	0	0	0	0	0	0.00081817	0	0	0	0	0	0	0	0	0	0	0	0
Bacteria	Actinobacteria	Actinobacteria	Micrococcales	Demequinaceae	Demequina	0	0	0	0	0	0	0	0	0	0	0	0	0	0	0	0	0	0	0	0.000240139	0	0	0	0
Bacteria	Actinobacteria	Actinobacteria	Micrococcales	Dermabacteraceae	Brachybacterium	0	0	0	0	0	0	0	0	0	0	1.49535e-05	8.89316e-05	0.00025117	0.000717682	0.000527029	0	0	0	0	0	0	0	0	3.06871e-05
Bacteria	Actinobacteria	Actinobacteria	Micrococcales	Dermacoccaceae	Ambiguous_taxa	0	0	0	0	0	0	0	2.49685e-05	0	0	0	0	0	0	0	0	0	0	0	0	0	0	0	0
Bacteria	Actinobacteria	Actinobacteria	Micrococcales	Dermacoccaceae	Barrientosiimonas	0	0	0	0	0	0	0	0	0	0	0	0	0	5.38261e-05	0	0	0	0	0	0	0	0	0	0
Bacteria	Actinobacteria	Actinobacteria	Micrococcales	Dermacoccaceae	Branchiibius	0	0	0.000333444	0	0	0	0	0	0	0	0	0	0	0	0	0	0	0	0	0	0	0	0	0
Bacteria	Actinobacteria	Actinobacteria	Micrococcales	Dermacoccaceae	Demetria	0	0	0	0	0	0	0	0	0	0	0	0	0.000182669	3.58841e-05	0	0	0	0	0	0	0	0	0	0
Bacteria	Actinobacteria	Actinobacteria	Micrococcales	Dermacoccaceae	Flexivirga	3.09109e-05	0.00216963	0.0144334	8.51927e-06	0	0.000201524	0.000267165	0.00127339	0.000172595	6.29634e-05	0	0.00981805	0.00666743	0.00656679	0.0190295	0	2.00819e-05	0.00334967	0.000119908	0.000100058	0	0.000121168	1.53768e-05	0.00021481
Bacteria	Actinobacteria	Actinobacteria	Micrococcales	Dermacoccaceae	Flexivirga sp, ID2601S	0	2.19154e-05	0	0	0	0	0	0	0	0	0	0	0.000844845	0.00113035	0.000169402	0	2.00819e-05	0	0	0	0	0	0	0
Bacteria	Actinobacteria	Actinobacteria	Micrococcales	Dermacoccaceae	Kytococcus	0.00140645	0	0.000952699	0	0	0	0	0	0	4.72225e-05	0	0	0	0	0	0	4.01639e-05	0	0	0	0	0	0	0
Bacteria	Actinobacteria	Actinobacteria	Micrococcales	Dermacoccaceae	Rudaeicoccus	0	0	4.76349e-05	0	0	0	0	0	0	0	0	0	4.56673e-05	7.17682e-05	0	0	0	0	0	0	0	0	0	0
Bacteria	Actinobacteria	Actinobacteria	Micrococcales	Dermacoccaceae	uncultured	0	0	9.52699e-05	0	0	0	0	0	0	0	0	0	0	0	0	0	0	0	0	0	0	0	0	0
Bacteria	Actinobacteria	Actinobacteria	Micrococcales	Dermatophilaceae	Dermatophilus	0.00404933	0	0	0	0	0	0	0	0	0	0	0	0	0	0	0.000472829	0	0.00209355	0	0	0	0	0	0
Bacteria	Actinobacteria	Actinobacteria	Micrococcales	Dermatophilaceae	uncultured	0	0	2.38175e-05	0	0	0	0	0	0	0	0	0	0	0	0	0	2.00819e-05	0	0	2.00116e-05	1.9366e-05	0	0	0
Bacteria	Actinobacteria	Actinobacteria	Micrococcales	Intrasporangiaceae	Ambiguous_taxa	0.00102006	0.000109577	0	0	0	4.03047e-05	0	2.49685e-05	0	0	0	0.00885758	0	1.7942e-05	1.88225e-05	0	0	0.00186675	0	0	0	0	0	0
Bacteria	Actinobacteria	Actinobacteria	Micrococcales	Intrasporangiaceae	Arsenicicoccus	0	0.000745124	0	0	0	0	0	0	0	0	0	0	0	0	0	0	0	0	0	0	0	0	0	0
Bacteria	Actinobacteria	Actinobacteria	Micrococcales	Intrasporangiaceae	Knoellia	1.54555e-05	0	0	0	0	0	0	0	0	0	0	1.77863e-05	0	0	0	0	0	0	0	0	0	0	0	0
Bacteria	Actinobacteria	Actinobacteria	Micrococcales	Intrasporangiaceae	Ornithinicoccus	0	4.38308e-05	0	0	0	0	0	0	0	0	0	0	0	0	0	0	0	0	0	0	0	0	0	0
Bacteria	Actinobacteria	Actinobacteria	Micrococcales	Intrasporangiaceae	Ornithinimicrobium	0	0	0	0	0	2.01524e-05	0	2.49685e-05	0	0	0	0	0	0	0	0	0	0	0	0	0	0	0	0
Bacteria	Actinobacteria	Actinobacteria	Micrococcales	Intrasporangiaceae	Phycicoccus	3.09109e-05	0.000306816	0	0	0	1.00762e-05	0	2.49685e-05	0	0	0	0	2.28337e-05	0.000484435	3.76449e-05	0	0	0.00197142	0	0.000200116	0	0	0	0
Bacteria	Actinobacteria	Actinobacteria	Micrococcales	Intrasporangiaceae	Terrabacter	0.000108188	0	0	0	0	0	0	0	0	0	0	0	0	0	0	0	0	0.000157016	0	0	0	0	0	0
Bacteria	Actinobacteria	Actinobacteria	Micrococcales	Microbacteriaceae	Ambiguous_taxa	0.0269234	0.00322156	0.025056	0	0	8.06094e-05	6.67913e-05	0.00049937	0	0	0.000104674	0.000160077	4.56673e-05	0	0	0	4.01639e-05	3.48924e-05	0	0	0	0.000121168	1.53768e-05	0
Bacteria	Actinobacteria	Actinobacteria	Micrococcales	Microbacteriaceae	Clavibacter	0	0	0	0	0	0	0	0	0	0	0	1.77863e-05	0	0	0	0	0	1.74462e-05	0	0	0	0	0	0
Bacteria	Actinobacteria	Actinobacteria	Micrococcales	Microbacteriaceae	Cryobacterium	3.09109e-05	0.000131492	0.000119087	0	0	1.00762e-05	3.81665e-05	0	8.62977e-06	0	0	1.77863e-05	0	0	0	0	0	0.000296586	0	0	0	0	0	0
Bacteria	Actinobacteria	Actinobacteria	Micrococcales	Microbacteriaceae	Curtobacterium	4.63664e-05	0.000131492	0.000142905	0	0	0	9.54162e-06	7.49054e-05	0	0	1.49535e-05	0.00225886	0	0	3.76449e-05	0	0	0.000296586	0	0	0	0	0	0
Bacteria	Actinobacteria	Actinobacteria	Micrococcales	Microbacteriaceae	Frigoribacterium	0.000123644	0	0.000119087	0	0	0	1.90832e-05	1.24842e-05	0	0	0	1.77863e-05	0	0	0	0	0	5.23387e-05	0	0	0	0	0	0
Bacteria	Actinobacteria	Actinobacteria	Micrococcales	Microbacteriaceae	Frondihabitans	1.54555e-05	4.38308e-05	0	0	0	0	2.86249e-05	4.9937e-05	0	0	0	0	0	3.58841e-05	0	0	0	0	0	0	0	0	0	0
Bacteria	Actinobacteria	Actinobacteria	Micrococcales	Microbacteriaceae	Glaciibacter	0	2.19154e-05	0	0	0	0	0	0	0	0	0	3.55726e-05	0	0	0	0	0	0	0	0	0	0	0	0
Bacteria	Actinobacteria	Actinobacteria	Micrococcales	Microbacteriaceae	Gryllotalpicola	0	0	0.000333444	2.55578e-05	0	0	8.58746e-05	0.00124842	0	0	0	0	0	0	0	0	0	8.72311e-05	0	0	0	0	0	0
Bacteria	Actinobacteria	Actinobacteria	Micrococcales	Microbacteriaceae	Gulosibacter	0	0	2.38175e-05	0	0	0	0	1.24842e-05	0	0	0	1.77863e-05	0	0	1.88225e-05	0	0	1.74462e-05	0	2.00116e-05	0	0	0	0
Bacteria	Actinobacteria	Actinobacteria	Micrococcales	Microbacteriaceae	Humibacter	0.00905691	0.00576375	0.021793	0	0	5.03809e-05	0	0	0	0.000204631	0	0.0104584	2.28337e-05	0.000215305	0.00022587	0	0	0.0103979	0	0	0	0	0	0
Bacteria	Actinobacteria	Actinobacteria	Micrococcales	Microbacteriaceae	Klugiella	0	0	0	0	0	0	0	0	0	0	0	1.77863e-05	0	0	0	0	0	3.48924e-05	0	0	0	0	0	0
Bacteria	Actinobacteria	Actinobacteria	Micrococcales	Microbacteriaceae	Leifsonia	0.0012828	0.00052597	0.00304864	0	0	3.02285e-05	0.000124041	0.000174779	0.000138076	0	0	0.000231222	2.28337e-05	3.58841e-05	0	0	6.02458e-05	0.00013957	0	0	0	0	0	0
Bacteria	Actinobacteria	Actinobacteria	Micrococcales	Microbacteriaceae	Leucobacter	0.00377114	0.00109577	0.0132187	0	0	0.000241828	0.000457998	0.00176028	0.000233004	0.000157408	1.49535e-05	0.00670544	2.28337e-05	3.58841e-05	0.000112935	0	0.000441803	0.010206	2.99769e-05	0.00012007	0	0	0	0
Bacteria	Actinobacteria	Actinobacteria	Micrococcales	Microbacteriaceae	Lysinimonas	9.27328e-05	0	9.52699e-05	0	0	0	0	0	0	0	0	0	0	0	0	0	0	0	0	0	0	0	0	0
Bacteria	Actinobacteria	Actinobacteria	Micrococcales	Microbacteriaceae	Microbacterium	6.18219e-05	0	0	0	0	0	9.54162e-06	0	0	0	0	0	0	0	0	0	0	0	0	0	0	0	0	0
Bacteria	Actinobacteria	Actinobacteria	Micrococcales	Microbacteriaceae	Okibacterium	0.000154555	0	0	0	0	0	9.54162e-06	2.49685e-05	0	0	0	1.77863e-05	0	0	0	0	0	1.74462e-05	0	0	0	0	0	0
Bacteria	Actinobacteria	Actinobacteria	Micrococcales	Microbacteriaceae	Parafrigoribacterium	0.00282835	4.38308e-05	9.52699e-05	0	0	1.00762e-05	0	1.24842e-05	0	0	0	0	0	0	0	0	0	0	0	0	0	0	0	0
Bacteria	Actinobacteria	Actinobacteria	Micrococcales	Microbacteriaceae	Pseudoclavibacter	0	0	7.14524e-05	0	0	0	0	0	0	0	0	0	0	0	0	0	0	0	0	0	0	0	0	0
Bacteria	Actinobacteria	Actinobacteria	Micrococcales	Microbacteriaceae	Rudaibacter	1.54555e-05	0	2.38175e-05	0	0	0	0	0	0	0	0	0	0	0	0	0	0	0	0	0	0	0	0	0
Bacteria	Actinobacteria	Actinobacteria	Micrococcales	Microbacteriaceae	Salinibacterium	1.54555e-05	0	4.76349e-05	0	0	0	0	0	0	0	0	0	0	0	0	0	0	0	0	0	0	0	0	0
Bacteria	Actinobacteria	Actinobacteria	Micrococcales	Microbacteriaceae	Schumannella	0	4.38308e-05	0.00019054	0	0	0	9.54162e-06	2.49685e-05	8.62977e-06	0	0	5.33589e-05	0	0	0	0	0	8.72311e-05	0	0	0	0	0	0
Bacteria	Actinobacteria	Actinobacteria	Micrococcales	Microbacteriaceae	Subtercola	9.27328e-05	0	0	0	0	0	0	0	0	0	0	0	0	0	0	0	0	0	0	0	0	0	0	0
Bacteria	Actinobacteria	Actinobacteria	Micrococcales	Microbacteriaceae	uncultured	0.00306018	0.000306816	0.00138141	0	0	0	0	0	0	0	0	1.77863e-05	0	0	3.76449e-05	0	0	0	0	0	0	0	0	0
Bacteria	Actinobacteria	Actinobacteria	Micrococcales	Micrococcaceae	Ambiguous_taxa	3.09109e-05	0	0	0	0	0	0	0	0	0	0	0	0	0	0	0.000130435	0	0.000715295	0	0.000160093	0	0	0	0
Bacteria	Actinobacteria	Actinobacteria	Micrococcales	Micrococcaceae	Arthrobacter	0.000278199	0.000547885	0.000238175	0	0	5.03809e-05	0	0	4.31488e-05	0	0	0.000213436	0.000114168	5.38261e-05	0.00105406	0.000309784	4.01639e-05	0.00636787	0	0.000540313	3.87319e-05	0.000242336	0	0
Bacteria	Actinobacteria	Actinobacteria	Micrococcales	Micrococcaceae	Kocuria	0.00369386	0.000679378	0.00421569	8.51927e-06	0	1.00762e-05	0	0	0	1.57408e-05	1.49535e-05	0.00433986	4.56673e-05	0.000197363	0	3.26089e-05	0.000120492	0.00586193	0.000494619	6.00348e-05	0.000232392	0	0	0
Bacteria	Actinobacteria	Actinobacteria	Micrococcales	Micrococcaceae	Micrococcus	0.0407561	0.00317773	0.00624018	0	0	3.02285e-05	0	0	0	0.000645375	0.000568233	0.0260747	4.56673e-05	0.000161478	0.000188225	0.00159783	0.00656679	0.0215112	0.000944273	0.000580337	0.00311792	0.000242336	0.000199899	0.00107405
Bacteria	Actinobacteria	Actinobacteria	Micrococcales	Micrococcaceae	Pseudarthrobacter	0	0	0	0	0	0	0	0	0	0	0	0	0	0	0	0	0	0.000157016	0	4.00232e-05	0	0	0	0
Bacteria	Actinobacteria	Actinobacteria	Micrococcales	Micrococcaceae	Pseudoglutamicibacter	0	0	4.76349e-05	0	0	0	0	0	0	0	0	0	0	0	0	0	0	0	0	0	0	0	0	0
Bacteria	Actinobacteria	Actinobacteria	Micrococcales	Micrococcaceae	Rothia	0	0	0.00292955	3.40771e-05	0.001789	0	0	0	0.000267523	0	2.9907e-05	0	4.56673e-05	0	0	0.000668482	0	0	0	0	0	0	0	0
Bacteria	Actinobacteria	Actinobacteria	Micrococcales	Micrococcaceae	uncultured	3.09109e-05	0	0	0	0	0	0	0	0	0	0	1.77863e-05	0	0	0	0	0	0	0	0	0	0	0	0
Bacteria	Actinobacteria	Actinobacteria	Micrococcales	Promicromonosporaceae	Isoptericola	0	0	0	0	0	0	0	0	0	0	0	3.55726e-05	0	0	0	0	0	0.00179696	0	0	0	0	0	0
Bacteria	Actinobacteria	Actinobacteria	Micrococcales	uncultured	uncultured bacterium	0	0	0	0	0	0	0	0	6.90381e-05	0	0	0	0	0	0	0	0	0	0	0.000100058	0	0	0	0
Bacteria	Actinobacteria	Actinobacteria	Micromonosporales	Micromonosporaceae	Ambiguous_taxa	0	0.000854701	0	0	0	0	9.54162e-06	2.49685e-05	0	0	0	0	0	0	0	0	0	0.00261693	0	0	0	0	0	0
Bacteria	Actinobacteria	Actinobacteria	Micromonosporales	Micromonosporaceae	Actinocatenispora	0	0	0.000238175	0	0	0	0	0	0	1.57408e-05	0	0	0.000114168	0	0.000112935	0	0	0.000767634	1.49885e-05	0	0	0	0	0
Bacteria	Actinobacteria	Actinobacteria	Micromonosporales	Micromonosporaceae	Actinoplanes	0	0	0.000547802	0	0	4.03047e-05	1.90832e-05	0.000299622	0	0.000141668	0	0	0	0	0	0	0	0	0	0	0	0	0	0
Bacteria	Actinobacteria	Actinobacteria	Micromonosporales	Micromonosporaceae	Catenuloplanes	0	0	0	0	0	0	0	0	0	0	0	0	0	0	0	0	0	3.48924e-05	0	0	0	0	0	0
Bacteria	Actinobacteria	Actinobacteria	Micromonosporales	Micromonosporaceae	Micromonospora	0	0	0	0	0	1.00762e-05	3.81665e-05	0	0	0	0	0	0	0	0	0	0	0.000122124	0	0	0	0	0	0
Bacteria	Actinobacteria	Actinobacteria	Micromonosporales	Micromonosporaceae	uncultured	0	0	0	0	0	0.000100762	1.90832e-05	0.000149811	0	0.000141668	0	0	0	0	0	0	0	3.48924e-05	0	0	0	0	0	0
Bacteria	Actinobacteria	Actinobacteria	Propionibacteriales	Nocardioidaceae	Ambiguous_taxa	0.00315292	0.000350647	2.38175e-05	0	0	5.03809e-05	2.86249e-05	0.000112358	8.62977e-06	0	0	0.00167191	0.000730677	0.00069974	0.000263515	0.00143479	0	0.0260995	0	0	0	0	0	0
Bacteria	Actinobacteria	Actinobacteria	Propionibacteriales	Nocardioidaceae	Aeromicrobium	0.00279744	0	0.000547802	0	0	0.000181371	0.000162208	0.00032459	0	0	0	1.77863e-05	0	0	5.64674e-05	0	4.01639e-05	0.000558279	0	0	0	0.00145402	9.22609e-05	0.000583055
Bacteria	Actinobacteria	Actinobacteria	Propionibacteriales	Nocardioidaceae	Kribbella	0	0	0	0	0	0	0	0	0	0	0	0	0	0	0	0	0	0.000802526	0	0.000180104	0	0	0	0
Bacteria	Actinobacteria	Actinobacteria	Propionibacteriales	Nocardioidaceae	Marmoricola	0.00190102	0.000109577	2.38175e-05	0	0	6.04571e-05	0.000133583	0.000624212	0.000155336	0	2.9907e-05	1.77863e-05	0.00130152	0.00111241	7.52899e-05	0.000163044	0	3.48924e-05	0	0	0	0.000242336	1.53768e-05	0.000184123
Bacteria	Actinobacteria	Actinobacteria	Propionibacteriales	Nocardioidaceae	Nocardioides	0.00301382	0.00984002	0.000214357	0	0	0.00034259	0.000524789	0.00910101	0.000396969	0	0.000179442	0.00177863	9.13346e-05	0.000125594	9.41123e-05	0.000945657	4.01639e-05	0.0247911	0.000374711	0.000740429	0.000135562	0.000484672	1.53768e-05	3.06871e-05
Bacteria	Actinobacteria	Actinobacteria	Propionibacteriales	Propionibacteriaceae	Cutibacterium	0.102918	0.0232742	0.0947697	0	0.000764816	9.06856e-05	3.81665e-05	1.24842e-05	0.000258893	0.00492688	0.00155516	0.214378	0.000296838	0.000466493	0.000734076	0.0134022	0.0121697	0.0730473	0.00203843	0.00802465	0.0126266	0.00399855	0.00127628	0.00239359
Bacteria	Actinobacteria	Actinobacteria	Propionibacteriales	Propionibacteriaceae	Friedmanniella	0	0	0	0	0	0	5.72497e-05	3.74527e-05	4.31488e-05	3.14817e-05	0	0.00238337	0	0	0	0	0	0	0	0	0	0	0	0
Bacteria	Actinobacteria	Actinobacteria	Propionibacteriales	Propionibacteriaceae	Marinilutecoccus	0	0	0	0	0	0	0	0	0	0	0	0	0.000228337	0.000412667	0.000263515	0	0	0	0	0	0	0	0	0
Bacteria	Actinobacteria	Actinobacteria	Propionibacteriales	Propionibacteriaceae	Microlunatus	0	0.000986193	0.00183394	0	0	1.00762e-05	0	0	0	0	0	0	0.000456673	0.000556203	0.000941123	0	0	0.000575725	1.49885e-05	0	5.80979e-05	0	0	0
Bacteria	Actinobacteria	Actinobacteria	Propionibacteriales	Propionibacteriaceae	uncultured	0	0	0	0	0	0	0	0	0	0	0	0	0	0	0	0	0	0	0	0	0	0	0	0
Bacteria	Actinobacteria	Actinobacteria	Pseudonocardiales	Pseudonocardiaceae	Actinokineospora	0	0	0	0	0	0	0	0	0	0	0	1.77863e-05	0	0	0	0	0	0.00027914	0	0	0	0	0	0
Bacteria	Actinobacteria	Actinobacteria	Pseudonocardiales	Pseudonocardiaceae	Actinomycetospora	0	0.00151216	0.00488258	2.55578e-05	0	0.000171295	0.000209916	6.24212e-05	0.000189855	0.000141668	0	0.0147804	0.00050234	0.00017942	0.000357627	1.63044e-05	0.000421721	0.00287863	0	0	0	0	4.61304e-05	0.000122748
Bacteria	Actinobacteria	Actinobacteria	Pseudonocardiales	Pseudonocardiaceae	Amycolatopsis	0	0	2.38175e-05	0	0	2.01524e-05	1.90832e-05	0	0	0	0	0.00419757	0.000114168	1.7942e-05	3.76449e-05	0	0	0.000715295	0	0.000100058	0	0	0	0
Bacteria	Actinobacteria	Actinobacteria	Pseudonocardiales	Pseudonocardiaceae	Labedaea	0	0	0	0	0	0	9.54162e-06	3.74527e-05	0	0	0	0	4.56673e-05	0	0	0	0	0	0	0	0	0	0	0
Bacteria	Actinobacteria	Actinobacteria	Pseudonocardiales	Pseudonocardiaceae	Lechevalieria	0	0	0	0	0	0	9.54162e-06	0	0	0	0	0	0	0	0	0	0	0.00804271	0	0	0	0.000121168	1.53768e-05	0
Bacteria	Actinobacteria	Actinobacteria	Pseudonocardiales	Pseudonocardiaceae	Pseudonocardia	0.00352385	0.00300241	0.0103368	1.70385e-05	0	0.000201524	0.000372123	0.00041198	0	0.00018889	0.000164488	0.00964018	0.00102751	0.00134565	0.00135522	0	0.00102418	0.0100839	0	0.000140081	0	0.000121168	0.000169145	0.00021481
Bacteria	Actinobacteria	Actinobacteria	Pseudonocardiales	Pseudonocardiaceae	Saccharopolyspora	0	0	0	0	0	0	0	0	0	0	0	0	0	0	0	6.52177e-05	0	0	0	0	0	0	0	0
Bacteria	Actinobacteria	Actinobacteria	Streptomycetales	Streptomycetaceae	Allostreptomyces	0	0	2.38175e-05	0	0	0	0	0	0	0	0	0	2.28337e-05	0	0	0	0	0	0	0	0	0	0	0
Bacteria	Actinobacteria	Actinobacteria	Streptomycetales	Streptomycetaceae	Kitasatospora	0	2.19154e-05	2.38175e-05	0	0	0	0	0	0	0	0	1.77863e-05	0	0	0	0	0	0	0	0	0	0	0	0
Bacteria	Actinobacteria	Actinobacteria	Streptomycetales	Streptomycetaceae	Streptomyces	0.0275571	0.0305062	0.103153	0.000272617	0	0.00310346	0.00314873	0.000886381	0.000457378	0.00648523	0.00119628	0.180798	0.00621075	0.00394725	0.00385861	0.00577177	0.00869548	0.0453776	0.000374711	0.000300174	1.9366e-05	0.00230219	0.00038442	0.00224016
Bacteria	Actinobacteria	Actinobacteria	Streptosporangiales	Thermomonosporaceae	Ambiguous_taxa	0	6.57462e-05	0.000142905	0	0	0	0	0	0	0	0	5.33589e-05	2.28337e-05	0	0	0	2.00819e-05	8.72311e-05	0	0	0	0	0	0
Bacteria	Actinobacteria	Actinobacteria	Streptosporangiales	Thermomonosporaceae	Actinoallomurus	0	0.000175323	0	0	0	0	0	0	0	0	0	0	6.8501e-05	0.000125594	9.41123e-05	0	0	0	0	0	0	0	0	0
Bacteria	Actinobacteria	Actinobacteria	Streptosporangiales	Thermomonosporaceae	Actinomadura	0	0.0034188	0.00312009	0	0	2.01524e-05	5.72497e-05	3.74527e-05	0	0.00056667	0.000164488	0.00138733	0.000730677	0.000466493	0.000583496	0.000114131	0.001225	0.00565258	0	0	0	0	0	0
Bacteria	Actinobacteria	Coriobacteriia	Coriobacteriales	Atopobiaceae	Olsenella	0	0	0	0	0	0	0	0	0	0	0	0	0	0	0	0	0	0.000750188	0	0	0	0	0	0
Bacteria	Actinobacteria	Coriobacteriia	Coriobacteriales	Coriobacteriaceae	Collinsella	0	0	0	0	0.00218139	0	0	0	0	0	0	0	0	0	0	0	0	0	0	0	0	0	0	0
Bacteria	Actinobacteria	MB-A2-108	Ambiguous_taxa	Ambiguous_taxa	Ambiguous_taxa	0	0	0	0	0	0	0	0	0	0	0	0	0	0	0	0	0	0	0	8.00464e-05	0	0	0	0
Bacteria	Actinobacteria	Thermoleophilia	Gaiellales	Gaiellaceae	Gaiella	0	0	0	0	0	3.02285e-05	0	0	0	0	0	0	0	0	0	0	0	0	0	0	0	0	0	0
Bacteria	Actinobacteria	Thermoleophilia	Gaiellales	uncultured	Ambiguous_taxa	0.00179283	0.0116809	0.000142905	8.51927e-06	0	1.00762e-05	0	4.9937e-05	7.76679e-05	0	0	0	0	0	0	0	0.00052213	0	0.000164873	0	0	0	0	0
Bacteria	Actinobacteria	Thermoleophilia	Gaiellales	uncultured	metagenome	0	4.38308e-05	0	0	0	0	0	0	0	0	0	0	0	0	0	0	0	0	0	0	0	0	0	0
Bacteria	Actinobacteria	Thermoleophilia	Gaiellales	uncultured	uncultured actinobacterium	0	0.00111769	0	0	0	0	0	0	0	0	0	0	0	0	0	0	0	0	0	0	0	0	0	0
Bacteria	Actinobacteria	Thermoleophilia	Gaiellales	uncultured	uncultured bacterium	0.00165374	0.000876616	0	1.70385e-05	0	6.04571e-05	0	3.74527e-05	1.72595e-05	3.14817e-05	7.47675e-05	0	0	0	0	0	0	0	0	0.000200116	0	0	0	0
Bacteria	Actinobacteria	Thermoleophilia	Solirubrobacterales	Ambiguous_taxa	Ambiguous_taxa	0	0.00107385	0	0	0	2.01524e-05	0	0	0	0	0	0	0	0	0	0	0	0	0	0	0	0	0	0
Bacteria	Actinobacteria	Thermoleophilia	Solirubrobacterales	67-14	Ambiguous_taxa	0.00967513	0.0140478	0.00390606	8.51927e-06	0	0.000231752	8.58746e-05	0.000174779	8.62977e-06	0.000409262	1.49535e-05	0.000302367	0.000205503	3.58841e-05	9.41123e-05	8.15222e-05	2.00819e-05	0.00172718	0.00019485	0	0	0	0	3.06871e-05
Bacteria	Actinobacteria	Thermoleophilia	Solirubrobacterales	67-14	uncultured bacterium	0.000401842	6.57462e-05	2.38175e-05	0	0	0	9.54162e-06	6.24212e-05	0	1.57408e-05	0	0	2.28337e-05	0	0	0	0	0	0	0	0	0	0	0
Bacteria	Actinobacteria	Thermoleophilia	Solirubrobacterales	Solirubrobacteraceae	Ambiguous_taxa	0	0.0002849	0.000381079	0	0	2.01524e-05	1.90832e-05	0	0	0	0	0	0	0	0	0	0	0.0039254	0	0	0	0	0	0
Bacteria	Actinobacteria	Thermoleophilia	Solirubrobacterales	Solirubrobacteraceae	Conexibacter	0.000587308	0.00843743	0.000357262	0	0	0.000110838	9.54162e-05	0.000374527	0	0	1.49535e-05	0	6.8501e-05	1.7942e-05	5.64674e-05	0.00058696	0	0.00050594	0	0	0	0.000121168	0	3.06871e-05
Bacteria	Actinobacteria	Thermoleophilia	Solirubrobacterales	Solirubrobacteraceae	Patulibacter	0	0	0	8.51927e-06	0	0.00055419	0.000534331	0.00101122	3.45191e-05	0	0	0	0	3.58841e-05	9.41123e-05	0	0	0.00560024	0	0	0	0	1.53768e-05	0
Bacteria	Actinobacteria	Thermoleophilia	Solirubrobacterales	Solirubrobacteraceae	Solirubrobacter	0	0	0	0	0	0	0	1.24842e-05	0	0.000125927	0	0	0	0	3.76449e-05	0	0	0	0	0	0	0	0	0
Bacteria	Actinobacteria	Thermoleophilia	Solirubrobacterales	Solirubrobacteraceae	uncultured	0	0.000175323	0	0	0	0.000100762	9.54162e-06	0.000124842	0	0	0	0	0	0	0	0	0	0	0	0	0	0	6.15072e-05	0
Bacteria	Armatimonadetes	Armatimonadia	Armatimonadales	Ambiguous_taxa	Ambiguous_taxa	0	0.000219154	0	0	0	0	0	4.9937e-05	0	3.14817e-05	0	0	0	0	0	0	0	0	0	0	0	0	0	0
Bacteria	Armatimonadetes	Armatimonadia	Armatimonadales	uncultured bacterium	uncultured bacterium	0	0.000175323	0.000166722	0	0	0	1.90832e-05	7.49054e-05	0	0	0	0	0	0	0	0	0	0	0	0	0	0	0	0
Bacteria	Armatimonadetes	Chthonomonadetes	Chthonomonadales	Chthonomonadaceae	Chthonomonas	0	0.00052597	0	0	0	0	0	0	0	0	0	0	0	0	0	0	0	0	0	0	0	0	0	0
Bacteria	Armatimonadetes	Fimbriimonadia	Fimbriimonadales	Fimbriimonadaceae	Ambiguous_taxa	0	0	0	0	0	0	0	2.49685e-05	0	0	0	0	0	0	0	0	0	0	0	0	0	0	0	0
Bacteria	Armatimonadetes	Fimbriimonadia	Fimbriimonadales	Fimbriimonadaceae	Fimbriimonas	0	0	0	0	0	0	0	0	0.000250263	0	0	0	0	0	0	0	0	0	0	0	0	0	0	0
Bacteria	Armatimonadetes	Fimbriimonadia	Fimbriimonadales	Fimbriimonadaceae	uncultured bacterium	0	0	0	0	0	0	0	0.000124842	3.45191e-05	0	0	0	0	0	0	0	0	0	0	0	0	0	0	0
Bacteria	Bacteroidetes	Bacteroidia	Bacteroidales	Dysgonomonadaceae	Dysgonomonas	0	0	0	0	0	0	0	0	0	0.000110186	0	0	0	0.000753566	0	0	0	0	0	0	0	0	0	0
Bacteria	Bacteroidetes	Bacteroidia	Bacteroidales	Paludibacteraceae	Paludibacter	0	0	0	0	0	0	0	0	0	0	0	0	0	0	0	0	0	0.00226801	0	0	0	0	0	3.06871e-05
Bacteria	Bacteroidetes	Bacteroidia	Bacteroidales	Prevotellaceae	Alloprevotella	0	0	0	0	0	0	0	0	0	0	0	0	0	0	0	0	0	0	0	0	7.74638e-05	0	0	0.00021481
Bacteria	Bacteroidetes	Bacteroidia	Bacteroidales	Prevotellaceae	Prevotella	0.000525486	0	0.00523984	0	0	0	0	0	5.17786e-05	0	0	0	0	0	3.76449e-05	0.000260871	4.01639e-05	0	1.49885e-05	0	0	0.000242336	0	0
Bacteria	Bacteroidetes	Bacteroidia	Bacteroidales	Prevotellaceae	Prevotella 7	0	0.000372562	0	0	0	0	0	0	0.000181225	0	0	0	2.28337e-05	0	0	0	0	0	0	0	0	0	0	0
Bacteria	Bacteroidetes	Bacteroidia	Bacteroidales	Rikenellaceae	Blvii28 wastewater-sludge group	0	0	0	0	0	0	0	0	0	0	0	0	0	0	0	0	0.000401639	0	0	0	0	0	0	0
Bacteria	Bacteroidetes	Bacteroidia	Chitinophagales	37-13	uncultured Bacteroidetes bacterium	0	0	0	0	0	0	0	0	0	0	0	0	0	0	0	0	0	0.000314032	0	0	0	0	0	0
Bacteria	Bacteroidetes	Bacteroidia	Chitinophagales	Chitinophagaceae	Ambiguous_taxa	0	0	0	0	0	0	0	0.000124842	0	0	0	0	0	0	0	0	0	0	0	0	0	0	0	0
Bacteria	Bacteroidetes	Bacteroidia	Chitinophagales	Chitinophagaceae	Arachidicoccus	0	4.38308e-05	0.00312009	1.70385e-05	0	1.00762e-05	0	0	7.76679e-05	0	0	0.00400192	0.000365339	0.00017942	0.000959946	0	2.00819e-05	0.00915927	2.99769e-05	0	0	0	1.53768e-05	3.06871e-05
Bacteria	Bacteroidetes	Bacteroidia	Chitinophagales	Chitinophagaceae	Chitinophaga	0	2.19154e-05	0	0	0	0.000352666	0	0.000162295	3.45191e-05	0	0	0	0	0	0	0.000603264	0	0	0	0	0	0	0	0
Bacteria	Bacteroidetes	Bacteroidia	Chitinophagales	Chitinophagaceae	Filimonas	0	0	0	0	0	0	0	2.49685e-05	0	0	0	0	0	0	0	0	0	0	0	0	0	0	0	0
Bacteria	Bacteroidetes	Bacteroidia	Chitinophagales	Chitinophagaceae	Flaviaesturariibacter	0	0	0	0	0	0	0	2.49685e-05	0	0	0	0	0	0	0	0	0	0	0	0	0	0	0	0
Bacteria	Bacteroidetes	Bacteroidia	Chitinophagales	Chitinophagaceae	Flavihumibacter	0	0	0	0	0	0	0	0	0	0	0	0	0	0	1.88225e-05	0	0	0	0	6.00348e-05	0	0	0	0
Bacteria	Bacteroidetes	Bacteroidia	Chitinophagales	Chitinophagaceae	Flavisolibacter	0	0.000350647	0	0	0	2.01524e-05	5.72497e-05	0.000174779	0	0	0	0	0	0	0	0	0	0.00254715	0	0	0	0	0	0
Bacteria	Bacteroidetes	Bacteroidia	Chitinophagales	Chitinophagaceae	Haoranjiania	0	2.19154e-05	0	0	0	0	0	0	0	0	0	0	0	7.17682e-05	0	0	0	0.000540833	0	0	0	0	0	0
Bacteria	Bacteroidetes	Bacteroidia	Chitinophagales	Chitinophagaceae	Niabella	0	0	0	0	0	0.000120914	0.000133583	0.00113607	3.45191e-05	0	0	0	0.0507821	0.00165067	0.000545852	0	0	0	0	0	0	0	0	0
Bacteria	Bacteroidetes	Bacteroidia	Chitinophagales	Chitinophagaceae	Parafilimonas	0	0	0	0	0	0	0	8.73897e-05	0	0	0	0	0	0	0	0	0	0	0	0	0	0	0	0
Bacteria	Bacteroidetes	Bacteroidia	Chitinophagales	Chitinophagaceae	Parasegetibacter	0	0.000219154	0	0	0	0	0	0	0	0	0	0	0	0	0	0	0	0	0	0	0	0	0	0
Bacteria	Bacteroidetes	Bacteroidia	Chitinophagales	Chitinophagaceae	Sediminibacterium	0.000757318	0	0	0	0	0	0	0	0	0	0	0.000978247	0	0	0	0	0	0	0	0	0	0	0	0
Bacteria	Bacteroidetes	Bacteroidia	Chitinophagales	Chitinophagaceae	Segetibacter	0	0	0	0	0	0	0	3.74527e-05	0	0	0	0	0	0	0	0	0	0	0	0	0	0	0	0
Bacteria	Bacteroidetes	Bacteroidia	Chitinophagales	Chitinophagaceae	Taibaiella	0	0.00081087	0.000571619	0	0	3.02285e-05	0	0	0	0	0	0	2.28337e-05	1.7942e-05	0	0	0	0	0	0.00012007	0	0.000121168	3.07536e-05	0
Bacteria	Bacteroidetes	Bacteroidia	Chitinophagales	Chitinophagaceae	Terrimonas	0	0.000591716	0	0	0	2.01524e-05	0	0	0	0	0	0	0	0	0	0	0	0	0	0	0	0	0	0
Bacteria	Bacteroidetes	Bacteroidia	Chitinophagales	Chitinophagaceae	uncultured	0.00646039	0.0101468	0.00273901	0	0	7.05332e-05	4.77081e-05	0.000224716	0	7.87042e-05	0	0.00485566	0	0	0	0	0	0.01134	0	0.000180104	0	0	0	0
Bacteria	Bacteroidetes	Bacteroidia	Cytophagales	Cytophagaceae	Cytophaga	0	0	0	0	0	0	0	0	0	0	0	0	0	0	0	0	0.000361475	0	0	0	0	0	0	0
Bacteria	Bacteroidetes	Bacteroidia	Cytophagales	Hymenobacteraceae	Hymenobacter	0	0.000153408	0.00028581	0	0	0.000241828	6.67913e-05	0.000149811	0	0	0	0	0	0	0	0.000195653	0	0	0	0	0	0	0	0
Bacteria	Bacteroidetes	Bacteroidia	Cytophagales	Microscillaceae	Ohtaekwangia	0	0	0	0	0	0	0	0	0	4.72225e-05	0	0	0	0	0	0	0	0	0	0	0	0	0	0
Bacteria	Bacteroidetes	Bacteroidia	Cytophagales	Microscillaceae	uncultured	0	0.000832785	0	0	0	0	0	0	0	4.72225e-05	0	0	0	0	0	0	0	0	4.49654e-05	4.00232e-05	0	0	0	0
Bacteria	Bacteroidetes	Bacteroidia	Cytophagales	Spirosomaceae	Dyadobacter	0	0.00179706	0	0	0	0	4.77081e-05	0.000149811	0	0	0	0	0	0	0	0	0	0	0	0	0	0	0	0
Bacteria	Bacteroidetes	Bacteroidia	Cytophagales	Spirosomaceae	Spirosoma	0	0	0	0	0	0	1.90832e-05	4.9937e-05	0	0	0	0	0	0	0	0	0	0	0	0	0	0	0	0
Bacteria	Bacteroidetes	Bacteroidia	Flavobacteriales	Crocinitomicaceae	Fluviicola	0	0.000416393	0	0	0	0	0	0	0	0	0	0	0	0	0	0	0	0	0	0	0	0	0	0
Bacteria	Bacteroidetes	Bacteroidia	Flavobacteriales	Flavobacteriaceae	Capnocytophaga	0	0.000416393	0	0	0	0	0	0	0	0	0	0	0	0	0	0	0	0	0	0	0	0	0	0
Bacteria	Bacteroidetes	Bacteroidia	Flavobacteriales	Flavobacteriaceae	Flavobacterium	1.54555e-05	0.0188911	0.000690706	0	0	0.000272057	9.54162e-06	0.000274653	0	0	4.48605e-05	0	0	0	0	0	2.00819e-05	0.000593172	0	0.000300174	0.000329221	0	0	0
Bacteria	Bacteroidetes	Bacteroidia	Flavobacteriales	NS9 marine group	metagenome	0	0.000482139	0	0	0	0	0	0	0	0	0	0	0	0	0	0	0	0	0	0	0	0	0	0
Bacteria	Bacteroidetes	Bacteroidia	Flavobacteriales	Weeksellaceae	Algoriella	0	0	0	0	0	0	0	0	0	0	0	0	0	0	0	0	0	0	0	0	0	0	0	6.13742e-05
Bacteria	Bacteroidetes	Bacteroidia	Flavobacteriales	Weeksellaceae	Chryseobacterium	1.54555e-05	0.00357221	2.38175e-05	0	0.000518745	0.000241828	0.000124041	0.000536822	0.00035382	0	4.48605e-05	0.00263237	9.13346e-05	0.000322957	9.41123e-05	1.63044e-05	2.00819e-05	6.97849e-05	0.000239815	0.00012007	3.87319e-05	0	4.61304e-05	3.06871e-05
Bacteria	Bacteroidetes	Bacteroidia	Flavobacteriales	Weeksellaceae	Cloacibacterium	0.000618219	2.19154e-05	0	0	0	0	0	0	2.58893e-05	0	0	0	0	0	0	0	0	0	0	0	0.000251757	0	0	0
Bacteria	Bacteroidetes	Bacteroidia	Flavobacteriales	Weeksellaceae	Elizabethkingia	0	0.000328731	0	0	0	0	0	0	0	0	0	0	0	0	0	0	0	0	0	0	0	0	0	0
Bacteria	Bacteroidetes	Bacteroidia	Sphingobacteriales	AKYH767	uncultured bacterium	0	0.000131492	0	0	0	0	0	0	0	0	0	0	0	0	0	0	0	0	0	0	0	0	0	0
Bacteria	Bacteroidetes	Bacteroidia	Sphingobacteriales	KD3-93	uncultured Bacteroidetes bacterium	0	0.000504054	0	0	0	0	0	0	0	0	0	0	0	0	0	0	0	0	0	0	0	0	0	0
Bacteria	Bacteroidetes	Bacteroidia	Sphingobacteriales	Sphingobacteriaceae	Ambiguous_taxa	0	0.000482139	0	0	0	0	0	0	0	0	0	0	0	0	0	0	0	0	0	0	0	0	0	0
Bacteria	Bacteroidetes	Bacteroidia	Sphingobacteriales	Sphingobacteriaceae	Mucilaginibacter	0	0.000175323	0.00295337	0	0	0.000141066	6.67913e-05	0.00179773	3.45191e-05	6.29634e-05	0	0	0	0.000107652	0	0	0	0.00235524	0	0	0	0	9.22609e-05	0
Bacteria	Bacteroidetes	Bacteroidia	Sphingobacteriales	Sphingobacteriaceae	Pedobacter	1.54555e-05	0.0431514	0	0	0	3.02285e-05	7.6333e-05	2.49685e-05	0	0	0	0	0	0	0	0.000766309	2.00819e-05	0.0180743	0	0.000240139	0	0	4.61304e-05	0
Bacteria	Bacteroidetes	Bacteroidia	Sphingobacteriales	Sphingobacteriaceae	Sphingobacterium	0	0.000219154	0.00192921	0	0	0.000332514	2.86249e-05	3.74527e-05	0	0	1.49535e-05	0	0	0	0	0.000114131	0	0	0.000179862	0	0	0	0	0
Bacteria	Bacteroidetes	Bacteroidia	Sphingobacteriales	Sphingobacteriaceae	uncultured	0	0	0	0	0	0	1.90832e-05	0	0	0	0	0	0	0	0	0	0	0.000244247	0	0	0	0	0	0
Bacteria	Bacteroidetes	Bacteroidia	Sphingobacteriales	env,OPS 17	uncultured bacterium	0	0	0	0	0	2.01524e-05	0	0	0	0	0	0	0	0	0	0	0	0	0	0	0	0	0	0
Bacteria	Bacteroidetes	Ignavibacteria	OPB56	uncultured bacterium	uncultured bacterium	0	0.000219154	0	0	0	0	0	0	0	0	0	0	0	0	0	0	0	0	0	0	0	0	0	0
Bacteria	Chlamydiae	Chlamydiae	Chlamydiales	Simkaniaceae	Candidatus Rhabdochlamydia	0	0	0	0	0	0	2.86249e-05	1.24842e-05	0	0	0	0	0	0	0	0	0	0	0	0	0	0	0	0
Bacteria	Chlamydiae	Chlamydiae	Chlamydiales	cvE6	metagenome	0.000123644	0	0	0	0	0	0	0	0	0	0	0	0	0	0	0	0	0	0	0	0	0	0	0
Bacteria	Chlamydiae	Chlamydiae	Chlamydiales	cvE6	uncultured bacterium	4.63664e-05	0	0	0	0	0	0	0	0	0	0	0	0	0	0	0	0	0	0	0	0	0	0	0
Bacteria	Chloroflexi	AD3	Ambiguous_taxa	Ambiguous_taxa	Ambiguous_taxa	0	0	0	0	0	0	0	3.74527e-05	0	0	0	0	0	0	0	0	0	0	0	0	0	0	0	3.06871e-05
Bacteria	Chloroflexi	Anaerolineae	Anaerolineales	Anaerolineaceae	uncultured	0	0.000591716	0	0	0	0	0	0	0	0	0	0	0	0	0	0	0	0	0	0	0	0	0	0
Bacteria	Chloroflexi	Anaerolineae	Ardenticatenales	uncultured	Ambiguous_taxa	0	0	0	0	0	0	0	0	0	0	0	0	0	0	0	0	0	0	0	0.000280162	0	0	0	0
Bacteria	Chloroflexi	Anaerolineae	Ardenticatenales	uncultured	uncultured bacterium	0	0	0	0	0	0	0	0	0	0	0	0	0	0	0	0	0	0	0	8.00464e-05	0	0	0	0
Bacteria	Chloroflexi	Anaerolineae	RBG-13-54-9	Ambiguous_taxa	Ambiguous_taxa	0	0	0	0	0	0	0	0	0	0	0	0	0	0	0	0	0	0	0	4.00232e-05	0	0	0	0
Bacteria	Chloroflexi	Anaerolineae	SBR1031	A4b	Ambiguous_taxa	0	0	0	0	0	0	0	0	0	0	0	0	0	0	0	0	0	0	0	0	0	0	0	0
Bacteria	Chloroflexi	Chloroflexia	Chloroflexales	Herpetosiphonaceae	Herpetosiphon	0	0	0	0	0	0	0	0	0	0	0	0	0	0	0	0.000260871	0	0	0	0	0	0	0	0
Bacteria	Chloroflexi	Chloroflexia	Chloroflexales	Roseiflexaceae	uncultured	0	0	0	0	0	0	0	0	0	0	0	0	0	5.38261e-05	0	0	0	0	0	0	0	0	0	0
Bacteria	Chloroflexi	Chloroflexia	Thermomicrobiales	JG30-KF-CM45	Ambiguous_taxa	0	0	0	0	0	2.01524e-05	0	0	0	0	0	0.000622521	0	0	0	0	0	0	0	0	0	0	0	0
Bacteria	Chloroflexi	Chloroflexia	Thermomicrobiales	JG30-KF-CM45	uncultured bacterium	0	0.00144642	0.0020483	0	0.00158949	0	0	0	0	0	0	0	0.000182669	0	0	0	0	0	0	0.000140081	0	0	0	9.20613e-05
Bacteria	Chloroflexi	Chloroflexia	Thermomicrobiales	Thermomicrobiaceae	Nitrolancea	0	0.000832785	0	0	0	0	0	0	0	0	0	0	0	0	0	0	0	0	0	0	0	0	0	0
Bacteria	Chloroflexi	Dehalococcoidia	S085	uncultured bacterium	uncultured bacterium	0	0.000613631	0	0	0	0	0	0	0	0	0	0	0	0	0	0	0	0	0	0	0	0	0	0
Bacteria	Chloroflexi	Gitt-GS-136	Ambiguous_taxa	Ambiguous_taxa	Ambiguous_taxa	0	0	0	0	0	0	0	1.24842e-05	0	0	0	0	0	0	0	0	0	0	0	0.000240139	0	0	0	0
Bacteria	Chloroflexi	JG30-KF-CM66	Ambiguous_taxa	Ambiguous_taxa	Ambiguous_taxa	0	0	0	0	0	0	0	0	0	0	0	0	0	0	0	0	0	0	0	0.000140081	0	0	0	0
Bacteria	Chloroflexi	JG30-KF-CM66	uncultured bacterium	uncultured bacterium	uncultured bacterium	0	0.000131492	0	0	0	0	0	0	0	0	0	0	0	0	0	0	0	0	0	0	0	0	0	0
Bacteria	Chloroflexi	KD4-96	uncultured bacterium	uncultured bacterium	uncultured bacterium	0	0.000219154	0	0	0	0	0	0	0	1.57408e-05	0	0	0	0	0	0	0	0	0	0	0	0	0	0
Bacteria	Chloroflexi	OLB14	Ambiguous_taxa	Ambiguous_taxa	Ambiguous_taxa	0	4.38308e-05	0	0	0	0	0	0	0	0	0	0	0	0	0	0	0	0	0	0	0	0	0	0
Bacteria	Chloroflexi	OLB14	uncultured bacterium	uncultured bacterium	uncultured bacterium	0	0.00293666	0	0	0	0	0	0	0	0	0	0	0	0	0	0	0	0	0	0	0	0	0	0
Bacteria	Cyanobacteria	Melainabacteria	Obscuribacterales	Ambiguous_taxa	Ambiguous_taxa	0	0.000131492	0	0	0	0	0	1.24842e-05	0	0	0	0	0	0	0	0	0	0	0	0	0	0	0	0
Bacteria	Cyanobacteria	Oxyphotobacteria	Nostocales	Nostocaceae	Nostoc PCC-73102	0	0	0	0	0	0	0	0	0	0	0	0	0	0	0	0	0	0	8.99308e-05	0	0	0	0	0
Bacteria	Cyanobacteria	Oxyphotobacteria	Nostocales	Phormidiaceae	Tychonema CCAP 1459-11B	0	0	0	0	0	0	0	0	0	0	0	0	0	0	0	0	0	0	0	0.00012007	0	0	0	0
Bacteria	Cyanobacteria	Oxyphotobacteria	Phormidesmiales	Nodosilineaceae	Nodosilinea PCC-7104	0	0	0	0	0	0	0	0	0	0	0	0	0	0	0	0	0	0	0	0.000200116	0	0	0	0
Bacteria	Cyanobacteria	Sericytochromatia	Ambiguous_taxa	Ambiguous_taxa	Ambiguous_taxa	0	0	0	0	0	0	0	0	0	0	0	0	0	0	0	0	0	0	0	0.000100058	0	0	0	0
Bacteria	Cyanobacteria	Sericytochromatia	uncultured bacterium	uncultured bacterium	uncultured bacterium	0	0.000153408	0	0	0	0	0	0	0	0	0	0	0	0	0	0	0	0	0	0	0	0	0	0
Bacteria	Deinococcus-Thermus	Deinococci	Deinococcales	Deinococcaceae	Deinococcus	0	0	0	0	0	0	0	0	0	0	1.49535e-05	0	0	0	0	0	2.00819e-05	0	0	0	0.000174294	0	0	0
Bacteria	Deinococcus-Thermus	Deinococci	Deinococcales	Trueperaceae	Truepera	0	0	0	0	0	0	0	0	0	0	0	0	0	0	0	0	0	0	0	0	0	0.000121168	0	0
Bacteria	Dependentiae	Babeliae	Babeliales	Babeliaceae	uncultured bacterium	0	0	0	0	0	6.04571e-05	0	0	0	0	0	0	0	0	0	0	0	0	0	0	0	0	0	0
Bacteria	Dependentiae	Babeliae	Babeliales	UBA12409	uncultured bacterium	0.000587308	0.000241069	0	0	0	0	0	0	0	0	0	0	0	0	0	0	0	0	0	0	0	0	0	0
Bacteria	Dependentiae	Babeliae	Babeliales	Vermiphilaceae	Ambiguous_taxa	0	0	0.00138141	0	0	0	0	0	0	0	0	0	0	0	0	0	0	0	0	0	0	0	0	0
Bacteria	Dependentiae	Babeliae	Babeliales	Vermiphilaceae	uncultured bacterium	0.0183147	0	0.0040966	0	0	0	0	0	0	0	0	0	0	0	0	0	0	0	0	0	0	0	0	0
Bacteria	Epsilonbacteraeota	Campylobacteria	Campylobacterales	Campylobacteraceae	Campylobacter	0	0	0	0	0	0	0	0	0	0	0	0	0	0	0	0	0	0	0	0	0	0	0	0
Bacteria	FBP	Ambiguous_taxa	Ambiguous_taxa	Ambiguous_taxa	Ambiguous_taxa	0	6.57462e-05	0	0	0	0	1.90832e-05	1.24842e-05	0	0	0	0	0	0	0	0	0	0	0	0	0	0	0	0
Bacteria	FBP	uncultured bacterium	uncultured bacterium	uncultured bacterium	uncultured bacterium	0	0.000131492	0	0	0	0	0	3.74527e-05	0	0	0	0	0	0	0	0	0	0	0	0	0	0	0	0
Bacteria	Firmicutes	Bacilli	Bacillales	Ambiguous_taxa	Ambiguous_taxa	3.09109e-05	0	2.38175e-05	0	2.66023e-05	0	0	0	0	0	1.49535e-05	0.000160077	0	0	0	0	2.00819e-05	8.72311e-05	0	0	1.9366e-05	0	0	0
Bacteria	Firmicutes	Bacilli	Bacillales	Alicyclobacillaceae	Alicyclobacillus	0.00567216	0	0	0	0	0	0	0	0	0	0	0	0	0	0	0	0	0	0	0	0	0	0	0
Bacteria	Firmicutes	Bacilli	Bacillales	Bacillaceae	Aeribacillus	0	0	0	0	0	0	0	0	0	0	0	0	0	0	0	0	0	0	0	0	0	0	0	0
Bacteria	Firmicutes	Bacilli	Bacillales	Bacillaceae	Bacillus	0	0.00221346	0	4.25963e-05	0.0253985	0.000171295	5.72497e-05	2.49685e-05	0.000535045	0	0	0	0	3.58841e-05	0	0	0	0.00525131	0	0.000360209	0	0	0	0
Bacteria	Firmicutes	Bacilli	Bacillales	Bacillaceae	uncultured	0	0	0	0	1.33011e-05	0	0	0	0	0	0	0	0	0	0	0	0	0	0	0	0	0	0	0
Bacteria	Firmicutes	Bacilli	Bacillales	Family X	Thermicanus	0	0	0	0	0	4.03047e-05	0	0	0	0	0	0	0	0	0	0	0	0	0	0	0	0	0	0
Bacteria	Firmicutes	Bacilli	Bacillales	Family XI	Gemella	0.00632129	0.000197239	4.76349e-05	0	0	0	0	0	0	0.000125927	0	0	2.28337e-05	7.17682e-05	0	0	0	0	0	0.000140081	0	0	0	0
Bacteria	Firmicutes	Bacilli	Bacillales	Family XII	Exiguobacterium	0	0	0	0	0	0	0	0	0	0	0	0.00695445	0	0	0	0	0	0	0	8.00464e-05	0	0	0	0
Bacteria	Firmicutes	Bacilli	Bacillales	Listeriaceae	Brochothrix	0	8.76616e-05	0.00176249	0	0	0	0	0	9.49274e-05	0	0	0	0	0	0	0	0	0	0	0	0	0	0	0
Bacteria	Firmicutes	Bacilli	Bacillales	Listeriaceae	Listeria	0	0	0	0	0.00307256	0	0	0	0	0	0	0	0	0	0	4.89133e-05	0	0	0	0	0	0	0	0
Bacteria	Firmicutes	Bacilli	Bacillales	Paenibacillaceae	Ammoniibacillus	0	0	0	0	0	0	0	0	0	0	0	0	0	0	0	0	0	0	0	0.000140081	0	0	0	0
Bacteria	Firmicutes	Bacilli	Bacillales	Paenibacillaceae	Ammoniphilus	0	0	0	0	0	0	0	0	0	0	0	0	0	0	0	0	0	0	0	8.00464e-05	0	0	0	0
Bacteria	Firmicutes	Bacilli	Bacillales	Paenibacillaceae	Brevibacillus	0.000324565	0	0	0	0	0	0	0	0	0	0	0	0	0	0	0.000163044	0	8.72311e-05	0	0	0	0	0	0
Bacteria	Firmicutes	Bacilli	Bacillales	Paenibacillaceae	Paenibacillus	1.54555e-05	0	0.00323917	0	0	0	0	4.9937e-05	0	9.44451e-05	0	0.000924888	6.8501e-05	0	0	0	0	0	0	0	1.9366e-05	0.000484672	0	0
Bacteria	Firmicutes	Bacilli	Bacillales	Paenibacillaceae	Thermobacillus	0	0	0	0	0	0	0	0	8.62977e-05	0	0	0	0	0	0	0	0	0	0	0	0	0	0	0
Bacteria	Firmicutes	Bacilli	Bacillales	Pasteuriaceae	Pasteuria	0	0	0	0	0	0	0	0	0	0	0	0	0	0	0	0	0	0	0	0	0	0	0	0
Bacteria	Firmicutes	Bacilli	Bacillales	Planococcaceae	Ambiguous_taxa	0	0	0	0	0	0	0	0	0	0	0	0	0	0	0	0	0	0.00214589	0	0	0	0	0	0
Bacteria	Firmicutes	Bacilli	Bacillales	Planococcaceae	Bhargavaea	0	0	0	0	0	0	0	0	0	0	0	0	0	0	0	0	0	0.00027914	0	0	0	0	0	0
Bacteria	Firmicutes	Bacilli	Bacillales	Planococcaceae	Lysinibacillus	0	0	0	0	0	0	0	0	0	0	0	0.00177863	0	0	0	4.89133e-05	0	0	0	0	0	0	0	0
Bacteria	Firmicutes	Bacilli	Bacillales	Planococcaceae	Sporosarcina	0	0	0	0	0	0	0	0	0	0	0	0	0	0	0	0	0	0.000191908	0	0	0	0	0	0
Bacteria	Firmicutes	Bacilli	Bacillales	Sporolactobacillaceae	Sporolactobacillus	0	0	0	0	0	0	0	0	0	0	0	0	0	0	0	0	0	6.97849e-05	0	0	0	0	0	0
Bacteria	Firmicutes	Bacilli	Bacillales	Staphylococcaceae	Jeotgalicoccus	0.00179283	0	0	0	0	0	0	0	0	4.72225e-05	0	0	0	0	0	0	0	0	0	0	0.000135562	0	0	0
Bacteria	Firmicutes	Bacilli	Bacillales	Staphylococcaceae	S31	0	0	0	0	0	0	0	0	0	0	0	0	0	0	0.000188225	0	0	0	0	0	0	0	0	0
Bacteria	Firmicutes	Bacilli	Bacillales	Staphylococcaceae	Staphylococcus	0.0197057	0.00471181	0.0203163	6.81541e-05	0.00740874	0.000171295	0.000104958	0.000174779	0.00037108	0.000708338	0.00094207	0.0270352	6.8501e-05	3.58841e-05	0.000884656	0.00058696	0.00160655	0.0261344	0.000509608	0.000880511	0.00544183	0.000727008	6.15072e-05	0.000276184
Bacteria	Firmicutes	Bacilli	Bacillales	Thermoactinomycetaceae	Thermoactinomyces	0	0	0	0	0	2.01524e-05	0	0	0	0	0	0	0	0	0	0	0	0	0	0	0	0	0	0
Bacteria	Firmicutes	Bacilli	Lactobacillales	Ambiguous_taxa	Ambiguous_taxa	0	0	0	0	0	0	0	0	0	0	0	0	0	0	0	0	0.000783195	0	0	0	0	0	0	0
Bacteria	Firmicutes	Bacilli	Lactobacillales	Aerococcaceae	Aerococcus	0	0.000504054	0	0	0	0	0	0	0	0	0	0	0	0	0	0	0	0	0	0	0	0	4.61304e-05	0
Bacteria	Firmicutes	Bacilli	Lactobacillales	Aerococcaceae	Ignavigranum	0	0	0	0	0	0	0	0	0	0	0	0.000960461	0	0	0	0	0	0	0	0	0	0	0	0
Bacteria	Firmicutes	Bacilli	Lactobacillales	Carnobacteriaceae	Desemzia	0	0	0	0	0	0	3.81665e-05	0	0	0	0	0	0	0	0	0	0	0	0	0	0	0	0	0
Bacteria	Firmicutes	Bacilli	Lactobacillales	Carnobacteriaceae	Granulicatella	0.000540942	0	0	0	0	0	0	0	0	0	0	0	0	0	0	0	0	0.000331478	0	0	0	0	0	0
Bacteria	Firmicutes	Bacilli	Lactobacillales	Enterococcaceae	Ambiguous_taxa	0	0	0	0	0	0	0	0	0	4.72225e-05	0	3.55726e-05	0	1.7942e-05	7.52899e-05	1.63044e-05	0	0	0	0	0	0	0	0
Bacteria	Firmicutes	Bacilli	Lactobacillales	Enterococcaceae	Enterococcus	0.00746499	0.000153408	2.38175e-05	0	0	0	0	0	8.62977e-05	0.000802783	0	0.00112054	2.28337e-05	8.97102e-05	0.000903478	0.000179349	0.000120492	0	0	0	0	0	0	0
Bacteria	Firmicutes	Bacilli	Lactobacillales	Lactobacillaceae	Lactobacillus	0.0125189	0.000394477	0.0223408	0.0514223	0.016274	0.0314377	0.000143124	0.0172532	0.027529	7.87042e-05	0	0.00917774	0.000776344	0	3.76449e-05	0.000326089	0	0.000226801	0	0	0	0.000121168	0	0
Bacteria	Firmicutes	Bacilli	Lactobacillales	Leuconostocaceae	Leuconostoc	0	0.000241069	0.00323917	0	0.00256047	0	0	0	0	6.29634e-05	0.000104674	0	2.28337e-05	0	0	0	0.000301229	0	8.99308e-05	0	0	0	0	0
Bacteria	Firmicutes	Bacilli	Lactobacillales	Streptococcaceae	Lactococcus	0	0.00203813	0.00531129	0	0	0	0	1.24842e-05	3.45191e-05	0	1.49535e-05	0.00499795	0.00187236	0.00172244	0.0018446	0.00115761	0.00212869	0.00214589	0.00274289	0.00192111	0	0	0	9.20613e-05
Bacteria	Firmicutes	Bacilli	Lactobacillales	Streptococcaceae	Streptococcus	0.021004	0.00361604	0.00535893	5.11156e-05	0.00613183	3.02285e-05	1.90832e-05	3.74527e-05	0.000129446	0.00037778	0.000373837	0.058766	0	0.000125594	7.52899e-05	0.00101088	0.00106434	0.0241805	0.000329746	0.000200116	0.000561613	0.00060584	9.22609e-05	0.000245497
Bacteria	Firmicutes	Clostridia	Clostridiales	Clostridiaceae 1	Clostridium sensu stricto 1	0	0	0	0	0	0	0	0	0.000120817	0	0	0	0	0	0	0	0	0.013957	0.000134896	0	0	0	0	0
Bacteria	Firmicutes	Clostridia	Clostridiales	Clostridiaceae 1	Clostridium sensu stricto 12	0	0	0	0	0	0	0	0	0	0	0	0	0	0	0	0.00058696	0	0	0	0	0.000406685	0	0	0
Bacteria	Firmicutes	Clostridia	Clostridiales	Clostridiaceae 1	Clostridium sensu stricto 13	0	0	0	0	0	0	0	0	0	0	0	0	0	0	0	0	0	0.00183185	0	0	0	0	0	0
Bacteria	Firmicutes	Clostridia	Clostridiales	Clostridiaceae 1	Clostridium sensu stricto 5	0	0	0	0	0	0	0	0	0	0	0	0	0	0	0	0	0	3.48924e-05	0	0	0	0	0	0
Bacteria	Firmicutes	Clostridia	Clostridiales	Clostridiales vadinBB60 group	Ambiguous_taxa	0	0	0	0	1.33011e-05	0	0	0	0	0	0	0	0	0	0	0	0	0	0	0	0	0	0	0
Bacteria	Firmicutes	Clostridia	Clostridiales	Clostridiales vadinBB60 group	uncultured bacterium	0	0	0	0	0.0022878	0	0	0	0	0	0	0	0	0	0	0	0	0	0	0	0	0	0	0
Bacteria	Firmicutes	Clostridia	Clostridiales	Family XI	Anaerococcus	0.014219	0	0.00302482	0	0.00421646	0	0	3.74527e-05	0	6.29634e-05	0	0	2.28337e-05	0	1.88225e-05	0	0	0.00186675	0	0.00012007	0.000929566	0	0	0
Bacteria	Firmicutes	Clostridia	Clostridiales	Family XI	Finegoldia	0	0.000153408	0	0	0.000804719	0	0	0	0	0	0	0	0	0	0	0	0	0.00549556	0	0	0	0	0	0
Bacteria	Firmicutes	Clostridia	Clostridiales	Family XI	Murdochiella	0	0	0	0	0	0	0	0	0	0	0	0	0	0	0	0	0	0	0	0	0	0	0	0
Bacteria	Firmicutes	Clostridia	Clostridiales	Family XI	Parvimonas	0	0	0.000500167	0	0	0	0	0	0	0	0	0	0	0	0	0	0	0	0	0	0	0	0	0
Bacteria	Firmicutes	Clostridia	Clostridiales	Family XI	Peptoniphilus	0.00146827	0	0	0	0	0	2.86249e-05	0	0	6.29634e-05	0	0	0	3.58841e-05	0	0	0	0	0.000134896	0	0	0	3.07536e-05	0
Bacteria	Firmicutes	Clostridia	Clostridiales	Family XIII	Mogibacterium	0	0	0.00516839	0	0	0	0	0	0	0	0	0	0	0	0	0	0	0	0	0	0	0	0	0
Bacteria	Firmicutes	Clostridia	Clostridiales	Family XIII	[Eubacterium] brachy group	0	0	0.00166722	0	0	0	0	0	0	0	0	0	0	0	0	0	0	0	0	0	0	0	0	0
Bacteria	Firmicutes	Clostridia	Clostridiales	Lachnospiraceae	Ambiguous_taxa	0	0.000131492	0	0	0	0	0	0	0	0	0	0	0	0	0	0	0	0	0	0	0	0	0	0
Bacteria	Firmicutes	Clostridia	Clostridiales	Lachnospiraceae	2019-04-28	0	0	0	0	0	0	0	0	0	3.14817e-05	0	0	0	5.38261e-05	0	0	0	0	0	0	0	0	0	0
Bacteria	Firmicutes	Clostridia	Clostridiales	Lachnospiraceae	Anaerocolumna	0	0.000175323	0	0	0	0	0	0	0	0	0	0	0	0	0	0	0	0	0	0	0	0	0	0
Bacteria	Firmicutes	Clostridia	Clostridiales	Lachnospiraceae	Coprococcus 2	0	0	0	0	0	0	0	0	0	0	0	0.00108497	0	0	0	0	0	0	0	0	0	0	0	0
Bacteria	Firmicutes	Clostridia	Clostridiales	Lachnospiraceae	Lachnoclostridium	0	0	0	0	0	0	0	0	0.000120817	0	0	0	0	0	0	0	0	0	0	0	0	0	0	0
Bacteria	Firmicutes	Clostridia	Clostridiales	Lachnospiraceae	Oribacterium	0	0	0	0	0	0	0	0	0	0	0	0	0	0	0	0	0	0	0	6.00348e-05	0	0	0	0
Bacteria	Firmicutes	Clostridia	Clostridiales	Peptostreptococcaceae	Peptostreptococcus	0	0	0	4.25963e-05	0	0	0	0	0	0	0	0	0	0	0	0	0	0	0	0	0	0	0	0
Bacteria	Firmicutes	Clostridia	Clostridiales	Peptostreptococcaceae	Terrisporobacter	0	0	0	0	0	0	0	0	0	0	0	0	0	0	0	0	0	0	0	0	0	0	0	0
Bacteria	Firmicutes	Clostridia	Clostridiales	Ruminococcaceae	Faecalibacterium	0	0	0	0	0	7.05332e-05	0	0	0	0	0	0	0	0	0	0	0	0	0	0	0	0	0	0
Bacteria	Firmicutes	Clostridia	Clostridiales	Ruminococcaceae	Fastidiosipila	1.54555e-05	0	0	0	0	0	0	0	0	0	0	3.55726e-05	0	0	0	0	0	0	0	0	0	0	0	0
Bacteria	Firmicutes	Clostridia	Clostridiales	Ruminococcaceae	Ruminiclostridium 1	0	0	0	0	0	0	0	0	0	0	0	0	0	0	0	0	0	0	0.000149885	0	0	0	0	0
Bacteria	Firmicutes	Clostridia	Clostridiales	Ruminococcaceae	Ruminiclostridium 5	0	0	0	0	0	0	0	0	0.000129446	0	0	0	0	0	0	0	0	0	0	0	0	0	0	0
Bacteria	Firmicutes	Clostridia	Clostridiales	Ruminococcaceae	Ruminococcaceae UCG-011	1.54555e-05	0	0	0	0	0	0	0	0	0	0	0	0	0	0	0	0	0	0	0	0	0	0	0
Bacteria	Firmicutes	Clostridia	Clostridiales	Ruminococcaceae	[Eubacterium] coprostanoligenes group	0	0	0	0	0	2.01524e-05	0	0	0	0	0	0	0	0	0	0	0	0	0	0	0	0	0	0
Bacteria	Firmicutes	Erysipelotrichia	Erysipelotrichales	Erysipelotrichaceae	Catenibacterium	0	0	0	0	0	0	0	0	2.58893e-05	0	0	0	0	0	0	0	0	0	0	0	0	0	0	0
Bacteria	Firmicutes	Erysipelotrichia	Erysipelotrichales	Erysipelotrichaceae	Solobacterium	0.000664585	0	0	0	0	0	0	0	0	0	0	0	0	0	0	0	0	0	0	0	0	0	0	0
Bacteria	Firmicutes	Erysipelotrichia	Erysipelotrichales	Erysipelotrichaceae	ZOR0006	0	0	0	0	0	0	1.90832e-05	0	0	0	0	0	0	0	0	0	0	0	0	0	0	0	0	0
Bacteria	Firmicutes	Negativicutes	Selenomonadales	Veillonellaceae	Ambiguous_taxa	0	0	0.000261992	0	0	0	0	0	0	0	0	5.33589e-05	0	0	0	0	0	0	0	0	0	0	0	0
Bacteria	Firmicutes	Negativicutes	Selenomonadales	Veillonellaceae	Centipeda	0	0	0	0	0	0	0	0	0	0	0	0.00163634	0	0	0	0	0	0	0	0	0	0	0	0
Bacteria	Firmicutes	Negativicutes	Selenomonadales	Veillonellaceae	Dialister	0	0	0	0	0	0	0	0	0	0	0	0	0	0	0	0	0	0.00078508	0	0	0	0	0	0
Bacteria	Firmicutes	Negativicutes	Selenomonadales	Veillonellaceae	Selenomonas 3	0	0	0	0	0	0	0	0	0	0	0	3.55726e-05	0	0	0	0	0	0	0	0	0	0	0	0
Bacteria	Firmicutes	Negativicutes	Selenomonadales	Veillonellaceae	Veillonella	0	0	0	0	0	0	0	0	0	1.57408e-05	0	0.00192092	0	0	0	0	0.000341393	0.0104852	8.99308e-05	0	0	0	0	0
Bacteria	Fusobacteria	Fusobacteriia	Fusobacteriales	Fusobacteriaceae	Fusobacterium	0	0	0.00271519	0	0	0	0	0	0	0	0	0	0	0	0	0	0	0	0	0	0	0	0	0
Bacteria	Fusobacteria	Fusobacteriia	Fusobacteriales	Leptotrichiaceae	Leptotrichia	0	0	0	0	0	0	0	0	0	0	0	0	0	0	0	0	0	0	0	0.000520302	0	0	0	0
Bacteria	Gemmatimonadetes	Gemmatimonadetes	Gemmatimonadales	Gemmatimonadaceae	Gemmatimonas	4.63664e-05	0.000460224	0	1.70385e-05	0	0	4.77081e-05	0.000124842	0	0.000912969	0	0	0	0	1.88225e-05	0	0	0	0	0.000340197	0	0	0	0
Bacteria	Gemmatimonadetes	Gemmatimonadetes	Gemmatimonadales	Gemmatimonadaceae	uncultured	0.000695496	0.0150778	0.0010956	0	0	0	0	0.000112358	0	0.000283335	0	0	0	1.7942e-05	0	0	0	0	0	0.000160093	0	0	0	0
Bacteria	Gemmatimonadetes	Longimicrobia	Longimicrobiales	Longimicrobiaceae	metagenome	0	0	0	0	0	0	0	0	7.76679e-05	0	0	0	0	0	0	0	0	0	0	0	0	0	0	0
Bacteria	Hydrogenedentes	Hydrogenedentia	Hydrogenedentiales	Hydrogenedensaceae	uncultured bacterium	0	0	0	0	0	0	0	0	9.49274e-05	0	0	0	0	0	0	0	0	0	0	0	0	0	0	0
Bacteria	Nitrospirae	Nitrospira	Nitrospirales	Nitrospiraceae	Nitrospira	0	0	0	0	0	0	0	0	0	0	0	0	0	0	0	0	0	0.00188419	0	0.000220128	0	0	0	0
Bacteria	Patescibacteria	Parcubacteria	Candidatus Adlerbacteria	metagenome	metagenome	0	0.000175323	0	0	0	0	0	0	0	0	0	0	0	0	1.88225e-05	0	0	0	0	0	0	0	0	0
Bacteria	Patescibacteria	Parcubacteria	Candidatus Kaiserbacteria	uncultured bacterium	uncultured bacterium	0	0	0	0	0	0	0	0	0	0	0	0	0	0	0	0	0	0	0	0	0.000755272	0	0	0
Bacteria	Patescibacteria	Parcubacteria	Candidatus Nomurabacteria	Candidatus Nomurabacteria bacterium GW2011_GWB1_35_20	Candidatus Nomurabacteria bacterium GW2011_GWB1_35_20	0	4.38308e-05	0	0	0	0	0	0	0	0	0	0	0	0	0	0	0	0	0	0	0	0	0	0
Bacteria	Patescibacteria	Parcubacteria	Candidatus Nomurabacteria	uncultured bacterium	uncultured bacterium	0	0.000350647	0	0	0	0	0	0	0	0	0	0	0	0	0	0	0	0	0	0	0	0	0	0
Bacteria	Patescibacteria	Saccharimonadia	Saccharimonadales	Ambiguous_taxa	Ambiguous_taxa	1.54555e-05	0.000131492	0	0	0	4.03047e-05	0	9.98739e-05	6.04084e-05	0	1.49535e-05	0	0	0	5.64674e-05	0	0	0	0	0.000260151	0	0	0	0
Bacteria	Patescibacteria	Saccharimonadia	Saccharimonadales	Saccharimonadaceae	Candidatus Saccharibacteria bacterium RAAC3_TM7_1	0	0	0.0020483	0	0	0	0	0	0	0	0	0	0	0	0	0	0	0	0	0	0	0	0	0
Bacteria	Patescibacteria	Saccharimonadia	Saccharimonadales	Saccharimonadaceae	uncultured bacterium	0	0	0.000214357	0	0	0	0	0	0	0	0	0	0	0	0	0	0	0.00251226	0	0	0	0	0	0
Bacteria	Patescibacteria	Saccharimonadia	Saccharimonadales	metagenome	metagenome	0	0	0	0	0	0	0	0	0	0	0	0	0	0	0	0	0	0	0	0	0	0.000242336	0	0
Bacteria	Patescibacteria	Saccharimonadia	Saccharimonadales	soil bacterium WF55	soil bacterium WF55	1.54555e-05	0.000153408	0	0	0	0	0	0.000249685	4.31488e-05	0	0	0	0	0	0	0	0	0	0	0	0	0	0	0
Bacteria	Patescibacteria	Saccharimonadia	Saccharimonadales	uncultured Candidatus Saccharibacteria bacterium	uncultured Candidatus Saccharibacteria bacterium	0.00179283	8.76616e-05	0	0	0	0	0	3.74527e-05	0	0	0	0	0	0	0	0	0	0.00232035	0	0	0	0	0	0
Bacteria	Patescibacteria	Saccharimonadia	Saccharimonadales	uncultured bacterium	uncultured bacterium	0.00986059	0.00052597	0.000261992	0	0	3.02285e-05	0	0.000124842	0	0	0	0	0.000319671	0.000125594	0.000112935	0.000945657	0.00062254	0.00612362	4.49654e-05	0.000320186	0	0	0	0
Bacteria	Patescibacteria	Saccharimonadia	Saccharimonadales	uncultured bacterium SBR2096	uncultured bacterium SBR2096	0	0	0	0	0	0	1.90832e-05	4.9937e-05	0	0	0	0	0	0	0	0	0	0	0	0	0	0	1.53768e-05	0
Bacteria	Patescibacteria	Saccharimonadia	Saccharimonadales	uncultured soil bacterium	uncultured soil bacterium	0	0	0	0	0	0	0	0	0	0	0	0	0	0	0	0	0	0	0	0	0	0	0	0
Bacteria	Patescibacteria	Saccharimonadia	Saccharimonadales	unidentified	unidentified	0	0	0	0	0	0	0	0	0	0	0	0	9.13346e-05	0.000340899	1.88225e-05	0	0	0	0	0	0	0	0	0
Bacteria	Planctomycetes	Phycisphaerae	Phycisphaerales	Phycisphaeraceae	I-8	0	6.57462e-05	0	0	0	0	0	0	0	0	0	0	0	0	0	0	0	0	0	0	0	0	0	0
Bacteria	Planctomycetes	Phycisphaerae	Phycisphaerales	Phycisphaeraceae	uncultured	0	0.000460224	0	0	0	0	0	0	0	0	0	0	0	0	0	0	0	0	0	0	0	0	0	0
Bacteria	Planctomycetes	Phycisphaerae	Tepidisphaerales	CPla-3 termite group	metagenome	0	0.000350647	0	0	0	0	0	0	0	0	0	0	0	0	0	0	0	0	0	0	0	0	0	0
Bacteria	Planctomycetes	Phycisphaerae	Tepidisphaerales	Tepidisphaeraceae	Tepidisphaera	0.000370931	0.000306816	0	0	0	0	0	0	0	0	0	0	0	0	0	0	0	0	0	0	0	0	0	0
Bacteria	Planctomycetes	Phycisphaerae	Tepidisphaerales	WD2101 soil group	Ambiguous_taxa	0	0.000306816	0	0	0	2.01524e-05	0	4.9937e-05	0	0	0	0	0	0	0	0	0	0	0	0	0	0	0	0
Bacteria	Planctomycetes	Phycisphaerae	Tepidisphaerales	WD2101 soil group	uncultured bacterium	0	0.00547885	0	0	0	1.00762e-05	0	2.49685e-05	0	0	0	0	0	3.58841e-05	0	0.000114131	0	0.00064551	0	0	0	0	0	0
Bacteria	Planctomycetes	Phycisphaerae	Tepidisphaerales	WD2101 soil group	uncultured eubacterium WD283	0	0.000328731	0	0	0	0	0	0	0	0	0	0	0	0	0	0	0	0.00251226	0	0	0	0	0	0
Bacteria	Planctomycetes	Pla4 lineage	Ambiguous_taxa	Ambiguous_taxa	Ambiguous_taxa	0	0	0	0	0	3.02285e-05	0	0	0	0	0	0	0	0	0	0	0	0	0	0	0	0	0	0
Bacteria	Planctomycetes	Planctomycetacia	Gemmatales	Gemmataceae	Gemmata	0	0	0	0	0	8.06094e-05	0	4.9937e-05	0.000120817	0	0	0	0	0	0	0	2.00819e-05	0.00125613	0	4.00232e-05	0	0.000363504	0	0
Bacteria	Planctomycetes	Planctomycetacia	Gemmatales	Gemmataceae	uncultured	0	0.00081087	0	0	0	0	0	0	0	0	0	0	2.28337e-05	0	0	0	0	0.00336712	0	0	0	0	0	0
Bacteria	Planctomycetes	Planctomycetacia	Isosphaerales	Isosphaeraceae	Ambiguous_taxa	0.0135544	0.00607057	0.00145287	0	0	4.03047e-05	0	3.74527e-05	8.62977e-06	0.000204631	0.000104674	0	2.28337e-05	0	1.88225e-05	0	0	0.0138697	0	0	0.000174294	0	0	0
Bacteria	Planctomycetes	Planctomycetacia	Isosphaerales	Isosphaeraceae	Aquisphaera	0.00757318	0.00385711	0.0039537	0	0	0	0	0	0	0	0	0	0.000205503	0.000305015	3.76449e-05	0	0.000381557	0.000436156	0	0	0	0	0	0
Bacteria	Planctomycetes	Planctomycetacia	Isosphaerales	Isosphaeraceae	Candidatus Nostocoida	0	0.000197239	0.00126233	0	0	0	0	0	0	6.29634e-05	0	0	0	0	0	0	0	0.00160505	0	0	0	0	0	0
Bacteria	Planctomycetes	Planctomycetacia	Isosphaerales	Isosphaeraceae	Paludisphaera	0.0119471	0.000460224	0.00466822	0	0	0	0	0	0	0	0	0	4.56673e-05	0.000251189	1.88225e-05	0	0.000401639	0	0	0	0	0	0	0
Bacteria	Planctomycetes	Planctomycetacia	Isosphaerales	Isosphaeraceae	Singulisphaera	0.000231832	0.00716634	0.0177916	0	0	0.000120914	0	0.00041198	2.58893e-05	0.000157408	8.9721e-05	0	0.000159836	0.000143536	9.41123e-05	0	0.000220901	0.0126834	0	0	0	0.00060584	0	0
Bacteria	Planctomycetes	Planctomycetacia	Isosphaerales	Isosphaeraceae	uncultured	0.0131681	0.00948937	0.010956	0	0	4.03047e-05	9.54162e-06	2.49685e-05	0	0.000267594	0	0	0	0	3.76449e-05	0	0	0.0105026	0	0	0	0.000242336	0	0
Bacteria	Planctomycetes	Planctomycetacia	Pirellulales	Pirellulaceae	Pir4 lineage	0	0	0	0	0	0	0	0	0	0	0	0	0	0	0	0	0.000481966	0	0	0	0	0	0	0
Bacteria	Planctomycetes	Planctomycetacia	Pirellulales	Pirellulaceae	uncultured	0	0.0014245	0	0	0	0	0	0	0	0	0	0	0	0	0	0	0	0	0	0.000240139	0	0	0	0
Bacteria	Planctomycetes	Planctomycetacia	Planctomycetales	Gimesiaceae	uncultured	0	0	0	0	0	2.01524e-05	0	0	0	0	0	0	0	0	0	0	0	0	0	0	0	0	0	0
Bacteria	Planctomycetes	Planctomycetacia	Planctomycetales	Schlesneriaceae	Planctopirus	0	0	0	0	0	0	0	0	0	0	0	0	0	0	0	0.000130435	0	0	0	2.00116e-05	0	0	0	0
Bacteria	Planctomycetes	Planctomycetacia	Planctomycetales	Schlesneriaceae	Schlesneria	0	8.76616e-05	0	0	0	1.00762e-05	0	0	0	0	0	0	0	0	0	0	0	0	0	0	0	0	0	0
Bacteria	Proteobacteria	Alphaproteobacteria	Acetobacterales	Acetobacteraceae	Ambiguous_taxa	1.54555e-05	0.000131492	0	0	0	0	0	0	0	0	0	0	0	0	0	0	0.000361475	0	0	0	0	0	0	0
Bacteria	Proteobacteria	Alphaproteobacteria	Acetobacterales	Acetobacteraceae	Acetobacter	0	0.00241069	0	0	0	2.01524e-05	0	0	0	0	0	0	0	0	0	0	0	0	0	0	0.000116196	0	0	0
Bacteria	Proteobacteria	Alphaproteobacteria	Acetobacterales	Acetobacteraceae	Acidicaldus	0.000571852	0.0130616	0.00597818	0	0	1.00762e-05	0	0	0	0.000125927	0	0	0	1.7942e-05	0	0	0	0.00797292	0	0	5.80979e-05	0	0	0
Bacteria	Proteobacteria	Alphaproteobacteria	Acetobacterales	Acetobacteraceae	Acidiphilium	0.000587308	0.000701293	0	0	0	0	1.90832e-05	3.74527e-05	0	0.000220372	0	0	0	1.7942e-05	1.88225e-05	0	0	0.00202376	0	0	0	0	0	0
Bacteria	Proteobacteria	Alphaproteobacteria	Acetobacterales	Acetobacteraceae	Acidisoma	0	0.00118343	0.000357262	0	0	4.03047e-05	0	4.9937e-05	0	6.29634e-05	0	0	0	0	0	0	0	0	0	0.00012007	0	0.000242336	0	0
Bacteria	Proteobacteria	Alphaproteobacteria	Acetobacterales	Acetobacteraceae	Acidisphaera	0	0.00116152	0	0	0	0	0	0	0	0	0	0	0	0	0	0	0	0	0	0	7.74638e-05	0	0	0
Bacteria	Proteobacteria	Alphaproteobacteria	Acetobacterales	Acetobacteraceae	Acidocella	0	0	0	0	0	3.02285e-05	0	2.49685e-05	0	0	0	0	0	0	0	0	0	0.000383817	0	0	0	0	0	3.06871e-05
Bacteria	Proteobacteria	Alphaproteobacteria	Acetobacterales	Acetobacteraceae	Ameyamaea	0	4.38308e-05	0	0	0	0	0	0	0	0	0	0	0	0	0	0	0	0	0	0	0	0	0	0
Bacteria	Proteobacteria	Alphaproteobacteria	Acetobacterales	Acetobacteraceae	Belnapia	0	0	0	0	0	0	0	6.24212e-05	0	0	0	0	0	0	0	0	0	0	0	0	0	0	0	0
Bacteria	Proteobacteria	Alphaproteobacteria	Acetobacterales	Acetobacteraceae	Craurococcus	0	0	0	0	0	0	0	0	0	0	0	0	0	0	0	0	0	0	0	0	0	0.000727008	0	0
Bacteria	Proteobacteria	Alphaproteobacteria	Acetobacterales	Acetobacteraceae	Endobacter	0	0	0.000357262	0	0	0	3.81665e-05	2.49685e-05	0	0	0	0	0	0	0	0	0	0	0	0	0	0.000121168	0	0
Bacteria	Proteobacteria	Alphaproteobacteria	Acetobacterales	Acetobacteraceae	Neokomagataea	0	0	0	0	0	0.000141066	0	3.74527e-05	1.72595e-05	0	0	0	0	0	0	0	0	0	0	0	0	0	0	0
Bacteria	Proteobacteria	Alphaproteobacteria	Acetobacterales	Acetobacteraceae	Rhodopila	0.000958239	0.00683761	0.000976516	0	0	1.00762e-05	0	0	0	0.000409262	0	0	0	0	0	0	0	0.00232035	0	0	0	0	0	0
Bacteria	Proteobacteria	Alphaproteobacteria	Acetobacterales	Acetobacteraceae	Rhodovarius	0	0	0	0	0	0	0	0	0	0	0	0	0	0	0	0	0	0	0	0.000200116	0	0	0	0
Bacteria	Proteobacteria	Alphaproteobacteria	Acetobacterales	Acetobacteraceae	Rhodovastum	0	0	0	0	0	2.01524e-05	3.81665e-05	0	0	0	0	0	0	0	0	0	0	0	0	0	0	0	0	0
Bacteria	Proteobacteria	Alphaproteobacteria	Acetobacterales	Acetobacteraceae	Roseococcus	0	0	0	0	0	3.02285e-05	0	0	0	0	0	0	0	0	0	0	0	0	0	0	0	0	0	0
Bacteria	Proteobacteria	Alphaproteobacteria	Acetobacterales	Acetobacteraceae	Roseomonas	0	0	0	0	0	0	0	0	0	0	0	0	0	0	0	0	0	0	0	0.000220128	0	0	0	0
Bacteria	Proteobacteria	Alphaproteobacteria	Acetobacterales	Acetobacteraceae	uncultured	0.00397206	0.00646504	0.00240556	0.0693213	0.0239421	0.0157289	0.0352945	0.00820214	0.0662507	4.72225e-05	0	0.000266795	0	7.17682e-05	5.64674e-05	0	0	0.00111656	0	0.000280162	0	0	0	0.000122748
Bacteria	Proteobacteria	Alphaproteobacteria	Acetobacterales	Acetobacteraceae	uncultured Acetobacteraceae bacterium	0	0.00350647	0.00240556	0	0	0	0	0	0	0	0	0	2.28337e-05	0	0	0	0	0.00214589	0	0	0	0	0	0
Bacteria	Proteobacteria	Alphaproteobacteria	Azospirillales	Azospirillaceae	Skermanella	0	0	0	0	0	0	1.90832e-05	0	0	0	0	0	0	0	0	0	0	0	0	0	0	0	0	0
Bacteria	Proteobacteria	Alphaproteobacteria	Caedibacterales	Caedibacteraceae	Caedibacter	0	0.000131492	0	0	0	0	0	0	0	0	0	0	0	0	0	0	0	0	0	0	0	0	0	0
Bacteria	Proteobacteria	Alphaproteobacteria	Caulobacterales	Caulobacteraceae	Ambiguous_taxa	0	0.00122726	0	0	0	0	0	0.000237201	0	0	0	0	0	0	0	0	0.000361475	0.00472793	2.99769e-05	0.000300174	0	0	4.61304e-05	0
Bacteria	Proteobacteria	Alphaproteobacteria	Caulobacterales	Caulobacteraceae	Asticcacaulis	0	0	0	0	0	1.00762e-05	0	0.000124842	0	0	0	0	0	0	0	0	0	0	0	0	0	0	0	0
Bacteria	Proteobacteria	Alphaproteobacteria	Caulobacterales	Caulobacteraceae	Brevundimonas	6.18219e-05	0	0	0	0	0	1.90832e-05	0	0	6.29634e-05	0.000284116	0.000960461	0	0	0	0	0	0	7.49423e-05	0.000700406	0	0	6.15072e-05	0
Bacteria	Proteobacteria	Alphaproteobacteria	Caulobacterales	Caulobacteraceae	Caulobacter	0	0.000416393	0	0	0.0023011	0	0	0.000137327	0	0	0	0	0	0	0	0	0	0	0	0	0	0	0	0
Bacteria	Proteobacteria	Alphaproteobacteria	Caulobacterales	Caulobacteraceae	Phenylobacterium	0.00261197	0.00149025	0	0	0	0.00013099	5.72497e-05	0.000749054	0.000155336	6.29634e-05	0	0	2.28337e-05	0	0	0.000391306	0	0.00429177	8.99308e-05	0.000520302	0	0	0	0
Bacteria	Proteobacteria	Alphaproteobacteria	Caulobacterales	Caulobacteraceae	uncultured	0	0.00201622	0	0	0	2.01524e-05	4.77081e-05	0.000424464	0.000112187	0	0	0	0	1.7942e-05	0	0	8.03277e-05	0	0	0.000160093	0.000116196	0.000121168	1.53768e-05	9.20613e-05
Bacteria	Proteobacteria	Alphaproteobacteria	Caulobacterales	Hyphomonadaceae	Hirschia	0	0	0	0	0	0	0	0	0	0	0	0	0	0	0	0	0	0	0	0	0	0	0	0
Bacteria	Proteobacteria	Alphaproteobacteria	Caulobacterales	Hyphomonadaceae	Hyphomonas	0	0	0	0	0	0	0	0	0	0	0	0	0	0	0	0	0.000200819	0	0	0	0	0	0	0
Bacteria	Proteobacteria	Alphaproteobacteria	Caulobacterales	Hyphomonadaceae	uncultured	0	0	0	0	0	0	0	0	0	0	0	0.00401971	0	0	0	0	0	0	0	0	0	0	0	0
Bacteria	Proteobacteria	Alphaproteobacteria	Dongiales	Dongiaceae	Dongia	0	0	0	0	0	0	0	0	0	0	0	0	0	0	0	0	0	0	0	0.000200116	0	0	0	0
Bacteria	Proteobacteria	Alphaproteobacteria	Elsterales	uncultured	Ambiguous_taxa	0	0.000350647	0	0	0	0	0	0	0	0	0	0	0	0	0	0	0	0	0	0	0	0	0	0
Bacteria	Proteobacteria	Alphaproteobacteria	Elsterales	uncultured	metagenome	0	0.000328731	0	0	0	0	0	0	0	0	0	0	0	0	0	0	0	0	0	0	0	0.00060584	0	0
Bacteria	Proteobacteria	Alphaproteobacteria	Elsterales	uncultured	uncultured Rhodospirillales bacterium	0	0	0	0	0	0	0	0	0	0	0	3.55726e-05	0	0	0	0	0	0	0	0	0	0	0	0
Bacteria	Proteobacteria	Alphaproteobacteria	Elsterales	uncultured	uncultured alpha proteobacterium	0	0.0104756	0	0	0	0	0	0	0	3.14817e-05	0	0	0	0	0	0	0	0	0	0	0	0	0	0
Bacteria	Proteobacteria	Alphaproteobacteria	Elsterales	uncultured	uncultured bacterium	0	0.00103002	0	0	0	0	0	2.49685e-05	0	0	0	0.000426872	0	0	0	0	0	0	0	0	0	0	0	3.06871e-05
Bacteria	Proteobacteria	Alphaproteobacteria	Elsterales	uncultured	uncultured forest soil bacterium	0	0.0002849	0.000381079	0	0	0	0	0	0	7.87042e-05	0	0	0	0	0	0	0	0	0	4.00232e-05	0	0	0	0
Bacteria	Proteobacteria	Alphaproteobacteria	Micavibrionales	uncultured	uncultured bacterium	0	0	0	0	0	0	0	0	0	0	0	0	0	0	0	0	0.000180737	0	0	0	0	0	0	0
Bacteria	Proteobacteria	Alphaproteobacteria	Micavibrionales	uncultured	uncultured eubacterium WD2107	0	0	0	0	0	0	0	4.9937e-05	0	0	0	0	0	0	0	0	0	0	0	0	0	0	0	0
Bacteria	Proteobacteria	Alphaproteobacteria	Micropepsales	Micropepsaceae	Micropepsis	0	0.000175323	0	0	0	1.00762e-05	0	0	0	9.44451e-05	0	0	0	0	0	0	0	0	0	0	0	0	0	0
Bacteria	Proteobacteria	Alphaproteobacteria	Micropepsales	Micropepsaceae	uncultured	0	0.032895	0.00100033	0	0	0.000181371	0	0.000461917	0	0.000346299	1.49535e-05	0.00771926	2.28337e-05	5.38261e-05	0	0	0.000943851	0.0106073	4.49654e-05	0	0	0.000121168	0	0
Bacteria	Proteobacteria	Alphaproteobacteria	Micropepsales	Micropepsaceae	uncultured Methylocystaceae bacterium	0	0.00111769	0	0	0	0	0	0	0	0	0	0	0	0	0	0	0	0.00429177	0	0	0	0	0	0
Bacteria	Proteobacteria	Alphaproteobacteria	Paracaedibacterales	Paracaedibacteraceae	Ambiguous_taxa	0	0	0	0	0	0	0	0	0	0	0	0	0	0	0	0	0	0.00170973	0	0	0	0	0	0
Bacteria	Proteobacteria	Alphaproteobacteria	Paracaedibacterales	Paracaedibacteraceae	Candidatus Paracaedibacter	0	0	0	0	0	3.02285e-05	0	0	0	0	0	0	0	0	0	0	0	0	0	0	0	0	0	0
Bacteria	Proteobacteria	Alphaproteobacteria	Parvibaculales	Parvibaculaceae	Parvibaculum	0	6.57462e-05	0	0	0	0	0	0	0	0	0	0	0	0	0	6.52177e-05	2.00819e-05	0.038783	0	0.000320186	0	0	1.53768e-05	0
Bacteria	Proteobacteria	Alphaproteobacteria	Reyranellales	Reyranellaceae	Reyranella	0.00539396	0.000964278	0	0	0	0.000151143	0	6.24212e-05	0.000172595	0	0	0	0	0	0	3.26089e-05	0	0.00258204	0	0	0	0	0	3.06871e-05
Bacteria	Proteobacteria	Alphaproteobacteria	Reyranellales	Reyranellaceae	uncultured	0	0.00052597	0	0	0	0	0	0	0	0	0	0	0	0	0	0	0	0	0	0	0.000154928	0	0	0
Bacteria	Proteobacteria	Alphaproteobacteria	Rhizobiales	Ambiguous_taxa	Ambiguous_taxa	0	0	0	0	0	0	0	7.49054e-05	0	0	0	0	0	0	0	0	0	0	0	0	0	0	0	0
Bacteria	Proteobacteria	Alphaproteobacteria	Rhizobiales	A0839	Ambiguous_taxa	0	0.000460224	0	0	0	0	0	4.9937e-05	0	0	0	0	0	0	0	0	0	0	0	0	0	0	0	0
Bacteria	Proteobacteria	Alphaproteobacteria	Rhizobiales	Beijerinckiaceae	Ambiguous_taxa	0	0.000569801	0	0	0	0	0	0.000112358	0	0	0	0	0	0	0	0	0	0	0	2.00116e-05	0	0.000121168	4.61304e-05	0
Bacteria	Proteobacteria	Alphaproteobacteria	Rhizobiales	Beijerinckiaceae	1174-901-12	0.000417298	0.000306816	0	0	0	8.06094e-05	0.000238541	0.000461917	0.000138076	0	0	0	4.56673e-05	0	0	0	0	0	0	0	0	0	0	0
Bacteria	Proteobacteria	Alphaproteobacteria	Rhizobiales	Beijerinckiaceae	28-YEA-48	0	0.0002849	0	0	0	0	0	0	0	0	0	0	0	0	0	0	0	0	0	0	0	0	0	0
Bacteria	Proteobacteria	Alphaproteobacteria	Rhizobiales	Beijerinckiaceae	Bosea	0	0	0	0	0	1.00762e-05	0	0.000149811	0	7.87042e-05	0	0	0	0.000125594	5.64674e-05	0	0	0	4.49654e-05	0	0	0	1.53768e-05	0
Bacteria	Proteobacteria	Alphaproteobacteria	Rhizobiales	Beijerinckiaceae	Methylobacterium	0.00136008	0.000723208	0.006002	0	0	0.00013099	0.000543872	0.00123594	0.000224374	0.000204631	0.000104674	0	2.28337e-05	5.38261e-05	9.41123e-05	0.000619569	0.000281147	0.00317521	0.0003897	0.000220128	0	0.000363504	4.61304e-05	0
Bacteria	Proteobacteria	Alphaproteobacteria	Rhizobiales	Beijerinckiaceae	Methylocella	0	0	0	0	0	0	9.54162e-06	1.24842e-05	0	0	0	0	0	0	0	0	0	0	0	0	0	0	0	0
Bacteria	Proteobacteria	Alphaproteobacteria	Rhizobiales	Beijerinckiaceae	Methylorosula	0	0	0	8.51927e-06	0	3.02285e-05	5.72497e-05	0	0	0	0	0	0	0	0	0	0	0	0	8.00464e-05	0	0	0	0
Bacteria	Proteobacteria	Alphaproteobacteria	Rhizobiales	Beijerinckiaceae	Microvirga	0	0	0	0	0	3.02285e-05	0	0	0	0	0	0	0	0	0	0	0	0	0	0	0	0	0	0
Bacteria	Proteobacteria	Alphaproteobacteria	Rhizobiales	Beijerinckiaceae	Psychroglaciecola	0	0	0	0	0	0	2.86249e-05	6.24212e-05	0	0	0	0	0	0	0	0	0	0	0	0	0	0	0	0
Bacteria	Proteobacteria	Alphaproteobacteria	Rhizobiales	Beijerinckiaceae	Roseiarcus	0.00655312	0.00946746	0.00140523	0	0	0.000110838	0	1.24842e-05	0	0	0	0	0	0	0	0	0	0	0	0	0	0	0	0
Bacteria	Proteobacteria	Alphaproteobacteria	Rhizobiales	Beijerinckiaceae	uncultured	0.0117771	0.0017094	0.000452532	0	0	3.02285e-05	0	0.000112358	0	0	0	0	0	0.000161478	0	0	0	0	0	8.00464e-05	0	0	0	6.13742e-05
Bacteria	Proteobacteria	Alphaproteobacteria	Rhizobiales	D05-2	uncultured bacterium	0	0.000328731	0	0	0	0	0	0	0	0	0	0	0	0	0	0	0	0	0	0	0	0	0	0
Bacteria	Proteobacteria	Alphaproteobacteria	Rhizobiales	Devosiaceae	Ambiguous_taxa	0.00350839	0.00295858	0.00209594	0	0	5.03809e-05	2.86249e-05	0.000112358	3.45191e-05	0	0	0	0	0	0	0	2.00819e-05	0.00190164	0	0.000140081	0	0	4.61304e-05	0
Bacteria	Proteobacteria	Alphaproteobacteria	Rhizobiales	Devosiaceae	Arsenicitalea	0	2.19154e-05	4.76349e-05	0	0	0	0	0	0	0	0	0	0	0	0	0	0	0	0	0	0	0	0	0
Bacteria	Proteobacteria	Alphaproteobacteria	Rhizobiales	Devosiaceae	Devosia	9.27328e-05	0.000832785	0.000333444	0	0	9.06856e-05	3.81665e-05	0	1.72595e-05	0	0	0	0	0	0	0	0	0.00375094	0	0.000160093	0	0	0	0
Bacteria	Proteobacteria	Alphaproteobacteria	Rhizobiales	Devosiaceae	uncultured	0.00098915	0.000723208	0	0	0	0	1.90832e-05	0	0	0	0	0	0	0	0	0	0	0	0	0	0	0	0	0
Bacteria	Proteobacteria	Alphaproteobacteria	Rhizobiales	Hyphomicrobiaceae	Hyphomicrobium	0.00426571	0.0022792	0.00266756	0	0	0	0	0	0	0	0	0	0	7.17682e-05	0	0	0	0.0071704	0	2.00116e-05	0	0	0	0
Bacteria	Proteobacteria	Alphaproteobacteria	Rhizobiales	Hyphomicrobiaceae	Pedomicrobium	0	2.19154e-05	0	0	0	1.00762e-05	0	0	0	0	0	0	0	0	0	0	0	0	0	0	0	0	0	0
Bacteria	Proteobacteria	Alphaproteobacteria	Rhizobiales	KF-JG30-B3	uncultured bacterium	0	0.000547885	0	0	0	0	0	0	0	0	0	0	0	0	0	0	0	0	0	0	0	0	0	0
Bacteria	Proteobacteria	Alphaproteobacteria	Rhizobiales	Kaistiaceae	Kaistia	0	0.000219154	0	0	0	0	0	0	0	0	0	0	0	0	0	0	0	0	0	0	0	0	0	0
Bacteria	Proteobacteria	Alphaproteobacteria	Rhizobiales	Labraceae	Labrys	0	0.000350647	0.00314391	8.51927e-06	0	2.01524e-05	0	0.000162295	3.45191e-05	0	0	0	4.56673e-05	0.000448551	5.64674e-05	0	0	0	0.000149885	0	0	0.000242336	0	0
Bacteria	Proteobacteria	Alphaproteobacteria	Rhizobiales	Methyloligellaceae	Ambiguous_taxa	0	0	0	0	0	0	0	0	0.000120817	0	0	0	0	0	0	0	0	0	0	0	0	0	0	0
Bacteria	Proteobacteria	Alphaproteobacteria	Rhizobiales	Methylopilaceae	Ambiguous_taxa	0	0	0	0	0	0	0	0	0	0	0	0	0.0337481	0.00199157	0.00271044	0	0	0	0	0	0	0.000121168	0	0
Bacteria	Proteobacteria	Alphaproteobacteria	Rhizobiales	Rhizobiaceae	Ambiguous_taxa	0.000772774	0.0038352	0.000166722	0	1.33011e-05	1.00762e-05	0	2.49685e-05	0.000172595	0	0	0	9.13346e-05	3.58841e-05	5.64674e-05	0.000668482	2.00819e-05	6.97849e-05	1.49885e-05	0	0	0	0	0
Bacteria	Proteobacteria	Alphaproteobacteria	Rhizobiales	Rhizobiaceae	Allorhizobium-Neorhizobium-Pararhizobium-Rhizobium	7.72774e-05	0.0135218	0.000261992	8.51927e-06	0.0209227	0.000151143	0.000248082	0.00148562	0.000258893	3.14817e-05	7.47675e-05	0	0.000137002	0.000627972	0.000188225	1.63044e-05	6.02458e-05	0	0.000269792	0.000280162	0	0.000242336	1.53768e-05	0
Bacteria	Proteobacteria	Alphaproteobacteria	Rhizobiales	Rhizobiaceae	Aminobacter	0	0	0	0	0	0	0	0	0	0	0	0	0	0	0	0	0.000240983	0	0	0	0	0	0	0
Bacteria	Proteobacteria	Alphaproteobacteria	Rhizobiales	Rhizobiaceae	Bartonella	1.54555e-05	0	0	0	0	0	2.86249e-05	6.24212e-05	0	0	0	0	0	0	0	0	0	0	0	0	0	0	0	0
Bacteria	Proteobacteria	Alphaproteobacteria	Rhizobiales	Rhizobiaceae	Ensifer	4.63664e-05	0	4.76349e-05	0	0	0	0	0	0	0	0	0	0	0	0	0	0	1.74462e-05	0	0	0	0	0	0
Bacteria	Proteobacteria	Alphaproteobacteria	Rhizobiales	Rhizobiaceae	Mesorhizobium	0.00999969	0.000241069	0.00883628	0	0	1.00762e-05	0	0	0	0.000141668	7.47675e-05	0	0.000319671	8.97102e-05	0.000188225	0	8.03277e-05	0.00115145	0	0.000160093	0	0	0	0
Bacteria	Proteobacteria	Alphaproteobacteria	Rhizobiales	Rhizobiaceae	Neorhizobium	0	0	0	0	0	1.00762e-05	0	6.24212e-05	0	0	0	0	0	0	0	0	0	0	0	0	0	0	0	0
Bacteria	Proteobacteria	Alphaproteobacteria	Rhizobiales	Rhizobiaceae	Ochrobactrum	0	0.000306816	0	0	0	0	0	0	0	0	0	0	0	1.7942e-05	0	0	2.00819e-05	0	5.99538e-05	0	0	0	0	0
Bacteria	Proteobacteria	Alphaproteobacteria	Rhizobiales	Rhizobiaceae	Phyllobacterium	1.54555e-05	0	0	0	0	0	0	0	0	0	0	0	0	0	0	0	0	1.74462e-05	0	0	0	0	0	0
Bacteria	Proteobacteria	Alphaproteobacteria	Rhizobiales	Rhizobiaceae	Pseudahrensia	3.09109e-05	0	0	0	0	0	0	0	0	0	0	0	0	0	0	0	0	0	0	0	0	0	0	0
Bacteria	Proteobacteria	Alphaproteobacteria	Rhizobiales	Rhizobiaceae	Pseudaminobacter	0	0	0	0	0	0	0	0	0	0	0	0	0	0	0	0	0	0	0	6.00348e-05	0	0	0	0
Bacteria	Proteobacteria	Alphaproteobacteria	Rhizobiales	Rhizobiaceae	Pseudochrobactrum	0	0	0	0	0	0	0	2.49685e-05	0	0	0	0	0	0	0	0	0	0	0	0	0	0	0	0
Bacteria	Proteobacteria	Alphaproteobacteria	Rhizobiales	Rhizobiaceae	marine metagenome	0.00480665	0	9.52699e-05	8.51927e-06	0	0	0	0	0	6.29634e-05	0	0	6.8501e-05	7.17682e-05	1.88225e-05	0	0.000321311	0	0	0	0	0	0	0
Bacteria	Proteobacteria	Alphaproteobacteria	Rhizobiales	Rhizobiaceae	uncultured	0.00106643	0	0.000500167	0	0	0	0	0	0	0	0	0	2.28337e-05	0	5.64674e-05	0	0.000180737	0.000593172	0	0	0	0	0	0
Bacteria	Proteobacteria	Alphaproteobacteria	Rhizobiales	Rhizobiales Incertae Sedis	Bauldia	0.00109734	0.000350647	0	0	0	0	0	0	0	0	0	0	0	0	0	0	0	0	0	0	0	0	0	0
Bacteria	Proteobacteria	Alphaproteobacteria	Rhizobiales	Rhizobiales Incertae Sedis	Phreatobacter	0	0	0.00319154	0	0	0	0	3.74527e-05	0	0	0	0	0	0	0	0	0	0	0	0	0.000929566	0	0	0
Bacteria	Proteobacteria	Alphaproteobacteria	Rhizobiales	Rhizobiales Incertae Sedis	uncultured	0	0.000460224	0	0	0	0	0	0	0	0	0	0	0	0	0	0	0	0	0	0	0	0	0	0
Bacteria	Proteobacteria	Alphaproteobacteria	Rhizobiales	Stappiaceae	Stappia	0	4.38308e-05	0	0	0	1.00762e-05	0	2.49685e-05	0	0	0	0	0	0	0	0	0	0	0	0	0	0	0	0
Bacteria	Proteobacteria	Alphaproteobacteria	Rhizobiales	Xanthobacteraceae	Ambiguous_taxa	0.0239714	0.00710059	0.00138141	8.51927e-06	0	0.000272057	8.58746e-05	0.000786507	8.62977e-06	0.000173149	1.49535e-05	0.00371734	0.000137002	0.000197363	0.000131757	0.000244567	0.000883605	0.000209355	4.49654e-05	0.000300174	0.000367953	0	1.53768e-05	0
Bacteria	Proteobacteria	Alphaproteobacteria	Rhizobiales	Xanthobacteraceae	Afipia	0.0717134	0.0107824	0.0135283	0	5.98552e-05	0.000181371	7.6333e-05	0.000149811	2.58893e-05	0.000456484	0.000164488	0.00245451	0.00111885	0.00222481	0.000978768	0.000277175	0.00359467	0.00696104	0.000224827	0.000320186	0.000154928	0.000121168	0	9.20613e-05
Bacteria	Proteobacteria	Alphaproteobacteria	Rhizobiales	Xanthobacteraceae	Ancylobacter	0	0	0	0	0	0	0	2.49685e-05	0	0	0	0	0	0	0	0	0	0	0	0	0	0	0	0
Bacteria	Proteobacteria	Alphaproteobacteria	Rhizobiales	Xanthobacteraceae	Bradyrhizobium	0.00125189	0.000262985	0.000333444	0	6.65057e-06	1.00762e-05	0	3.74527e-05	8.62977e-06	1.57408e-05	0	0.000711453	0	3.58841e-05	0	0.000570655	6.02458e-05	0.000157016	0	0	1.9366e-05	0	0	0
Bacteria	Proteobacteria	Alphaproteobacteria	Rhizobiales	Xanthobacteraceae	GAS113	0	0.000350647	0	0	0	0	0	0	0	0.000157408	0	0	0	0	0	0	0	0	0	0	0	0	0	0
Bacteria	Proteobacteria	Alphaproteobacteria	Rhizobiales	Xanthobacteraceae	Nitrobacter	0.000139099	4.38308e-05	0	0	0	0	0	0	0	0	0	0	2.28337e-05	0	0	0	0	6.97849e-05	0	4.00232e-05	0	0	0	0
Bacteria	Proteobacteria	Alphaproteobacteria	Rhizobiales	Xanthobacteraceae	Pseudolabrys	0.00242651	0.00648696	0.0013576	0	0	0	0	0	6.04084e-05	0	0	0.00067588	0	3.58841e-05	1.88225e-05	0	2.00819e-05	0	0	8.00464e-05	0	0	0	0
Bacteria	Proteobacteria	Alphaproteobacteria	Rhizobiales	Xanthobacteraceae	Rhodoplanes	0.00017001	0.0017094	0	0	0	0	0	2.49685e-05	0	0	0	5.33589e-05	0	0	0	0	0	0.000296586	0	0	0	0	0	0
Bacteria	Proteobacteria	Alphaproteobacteria	Rhizobiales	Xanthobacteraceae	Rhodopseudomonas	0	2.19154e-05	0.000762159	0	0	5.03809e-05	4.77081e-05	0.000274653	8.62977e-05	4.72225e-05	0	0	0	0.000125594	0.000131757	0	8.03277e-05	0	1.49885e-05	0	0	0	0	0
Bacteria	Proteobacteria	Alphaproteobacteria	Rhizobiales	Xanthobacteraceae	uncultured	0.00712497	0.00712251	0.00264374	8.51927e-06	0	3.02285e-05	0	0	1.72595e-05	0	0	0	0	7.17682e-05	0	0	0.00222909	0.00432666	0	0.000220128	0.000232392	0	0	0
Bacteria	Proteobacteria	Alphaproteobacteria	Rhizobiales	uncultured	uncultured Rhizobiales bacterium	0	0	0	0	0	0	0	0	0	0	0	0	0	0	0	0	0	0	0	0.000200116	0	0	0	0
Bacteria	Proteobacteria	Alphaproteobacteria	Rhizobiales	uncultured bacterium	uncultured bacterium	0	0	0	0	0	0	0	0	0	0	0	0	0	0	0	0	0	0	0	0.00012007	0	0	0	0
Bacteria	Proteobacteria	Alphaproteobacteria	Rhodobacterales	Rhodobacteraceae	Ambiguous_taxa	0	0	0	0	0	0	0	0	0	0	0	0	0	0	0	0	0	0	0.000104919	0	0	0	0	6.13742e-05
Bacteria	Proteobacteria	Alphaproteobacteria	Rhodobacterales	Rhodobacteraceae	Amaricoccus	0	0	0	0	0	0	0	0	0	0	0	0	0	0	0	0	0	0	4.49654e-05	0	0	0	0	0
Bacteria	Proteobacteria	Alphaproteobacteria	Rhodobacterales	Rhodobacteraceae	Defluviimonas	1.54555e-05	0	0	0	0	0	0	0	0	0	0	3.55726e-05	0	0	0	0	0	0	0	0	0	0	0	0
Bacteria	Proteobacteria	Alphaproteobacteria	Rhodobacterales	Rhodobacteraceae	HIMB11	0.00188557	0.000745124	0.00440623	1.70385e-05	0.00213483	0	1.90832e-05	0	0.000172595	0.000220372	5.9814e-05	0.0038952	0	7.17682e-05	1.88225e-05	0.000505438	0.000361475	0.00610618	0.00019485	0.000540313	0.000116196	0.000121168	1.53768e-05	0.00021481
Bacteria	Proteobacteria	Alphaproteobacteria	Rhodobacterales	Rhodobacteraceae	Paracoccus	0.00214831	0.000854701	0.00764541	0	0.000571949	0	1.90832e-05	0	2.58893e-05	0.000314817	0.000134581	0.00738132	2.28337e-05	7.17682e-05	5.64674e-05	0.000521742	0.000301229	0.00209355	0.0003897	0.000700406	0.000154928	0.000121168	0	0.000184123
Bacteria	Proteobacteria	Alphaproteobacteria	Rhodobacterales	Rhodobacteraceae	Pseudorhodobacter	0	0	0.000428714	0	0	0	0	0	0	0	0	0	0	0	0	0	0	0	0	0	0	0	0	0
Bacteria	Proteobacteria	Alphaproteobacteria	Rhodobacterales	Rhodobacteraceae	Rhodobacter	0	0	0	0	0	0	0	0	0	0	0	0	0	0	0	0	0.000481966	0	0	0	0	0	0	0
Bacteria	Proteobacteria	Alphaproteobacteria	Rhodobacterales	Rhodobacteraceae	Rhodobaculum	6.18219e-05	0	2.38175e-05	0	0.000246071	0	0	0	2.58893e-05	0	0	3.55726e-05	0	0	0	0	0	0	0	0	0	0	0	0
Bacteria	Proteobacteria	Alphaproteobacteria	Rhodobacterales	Rhodobacteraceae	Rubellimicrobium	0	0	0	0	0	0	0	0	0	0	1.49535e-05	0	0	0	0	0	0	0	0	0	0	0.000121168	0	0
Bacteria	Proteobacteria	Alphaproteobacteria	Rhodobacterales	Rhodobacteraceae	uncultured	0	0	0	0	0	0	0	0	0	0	4.48605e-05	0	0	0	0	0	0	0.00136081	0	0	0	0	0	0
Bacteria	Proteobacteria	Alphaproteobacteria	Rhodospirillales	Magnetospirillaceae	Ambiguous_taxa	0	0	0	0	0	0	0	0	0	0	0	0	0	0	0	0	0	0	0	8.00464e-05	0	0	0	0
Bacteria	Proteobacteria	Alphaproteobacteria	Rhodospirillales	Magnetospirillaceae	Magnetospirillum	0	0	0	0	0	0	0	0	0	0	0	0	0	0	0	0	0	0	0	4.00232e-05	0	0	0	0
Bacteria	Proteobacteria	Alphaproteobacteria	Rhodospirillales	Rhodopirillaceae	Defluviicoccus	0	0.00103002	0	0	0	0	0	0	0	0	0	0	0	0	0	1.63044e-05	0	0.0108864	0	0	0	0.000121168	0	0
Bacteria	Proteobacteria	Alphaproteobacteria	Rhodospirillales	Rhodospirillaceae	uncultured	0	0	0	0	0	2.01524e-05	0	0	0	0	0	0	0	0	0	0	0	0	0	0	0	0	0	0
Bacteria	Proteobacteria	Alphaproteobacteria	Rickettsiales	AB1	uncultured bacterium	0	0	0	0	0	0	0	2.49685e-05	0	0	0	0	0	0	0	0	0	0	0	0	0	0	0	0
Bacteria	Proteobacteria	Alphaproteobacteria	Rickettsiales	Anaplasmataceae	Wolbachia	0.000958239	0.000723208	0.00154814	0.875908	0.835285	0.923058	0.931463	0.867729	0.881021	0.963198	0.987469	0.000835957	0.314237	0.477097	0.647248	0.941206	0.913226	0.000209355	0.191418	0.942547	0.960125	0.000242336	1.53768e-05	0.170221
Bacteria	Proteobacteria	Alphaproteobacteria	Rickettsiales	Rickettsiaceae	Candidatus Trichorickettsia	0	0	0	0	0	0	0	0	0	0	0	0	0	1.7942e-05	0	0	0	0	0	0	0	0.000121168	0.000123014	0
Bacteria	Proteobacteria	Alphaproteobacteria	Rickettsiales	Rickettsiaceae	Rickettsia	0.00129826	0.000920447	0.000547802	3.40771e-05	1.99517e-05	1.00762e-05	9.54162e-06	3.74527e-05	0	6.29634e-05	0.000358884	0.000106718	0.0271492	0.0517449	0.0222105	0.000554351	0.0130332	0.00127357	0.721514	8.00464e-05	9.68298e-05	0.919423	0.990143	0.226317
Bacteria	Proteobacteria	Alphaproteobacteria	Rickettsiales	Rickettsiaceae	uncultured	0	0	0	0	0	0	0	2.49685e-05	0	0	0	0	0	0	0	0	0	0	0	0	0	0	0	0
Bacteria	Proteobacteria	Alphaproteobacteria	Sphingomonadales	Sphingomonadaceae	Ambiguous_taxa	0	0.000416393	4.76349e-05	0	0	0.000100762	0	0.000174779	7.76679e-05	0	0	0.0015652	0	0	0	1.63044e-05	0	3.48924e-05	0	0.00012007	1.9366e-05	0	0	0
Bacteria	Proteobacteria	Alphaproteobacteria	Sphingomonadales	Sphingomonadaceae	Altererythrobacter	0	0	0	0	0	0	0	0.000237201	0	0	0	0	0	0	0	0	0	0	0	0.000100058	0	0	0	0
Bacteria	Proteobacteria	Alphaproteobacteria	Sphingomonadales	Sphingomonadaceae	Blastomonas	0	0	0	0	0	7.05332e-05	8.58746e-05	9.98739e-05	5.17786e-05	0	0	0	0	0	0	0	0	0	0	0	0	0	4.61304e-05	0
Bacteria	Proteobacteria	Alphaproteobacteria	Sphingomonadales	Sphingomonadaceae	Croceicoccus	0	0	0.000714524	0	0	0	0	0	0	0	0	0	0	0	0	0	0	0	0	0	0	0	0	0
Bacteria	Proteobacteria	Alphaproteobacteria	Sphingomonadales	Sphingomonadaceae	Ellin6055	0	0	0	0	0	0	0	0	0	0	0	0	0	0	0	0	0	5.23387e-05	0	0	0	0	0	0
Bacteria	Proteobacteria	Alphaproteobacteria	Sphingomonadales	Sphingomonadaceae	Erythrobacter	0	0	0	0	0	0	0	0	0	0	0	0	0	0	0	0	0	0	0	0.000240139	0	0.000121168	0	6.13742e-05
Bacteria	Proteobacteria	Alphaproteobacteria	Sphingomonadales	Sphingomonadaceae	Novosphingobium	0	0.000241069	4.76349e-05	0	0	0.000120914	0	6.24212e-05	0	0	0	0	2.28337e-05	1.7942e-05	0	0	0	0	0	0	0.000832736	0	3.07536e-05	0.00021481
Bacteria	Proteobacteria	Alphaproteobacteria	Sphingomonadales	Sphingomonadaceae	Rhizorhapis	0	0.000153408	0	0	0	4.03047e-05	0	2.49685e-05	2.58893e-05	0	0	0	0	0	0	0	0	0	0	6.00348e-05	0	0	0	0
Bacteria	Proteobacteria	Alphaproteobacteria	Sphingomonadales	Sphingomonadaceae	Sphingoaurantiacus	0	0	0	0	0	0	0	1.24842e-05	0	0	0	0	0	0	0	0	0	0	0	8.00464e-05	0	0.000121168	0	0
Bacteria	Proteobacteria	Alphaproteobacteria	Sphingomonadales	Sphingomonadaceae	Sphingobium	0	0.00120535	0	0	0	4.03047e-05	0	0.000174779	0	0	0	0.00158298	0	3.58841e-05	0	0.000244567	0	0.00982222	0	0.00162094	0	0	0	0
Bacteria	Proteobacteria	Alphaproteobacteria	Sphingomonadales	Sphingomonadaceae	Sphingomonas	0.00548669	0.0161517	0.0207212	7.66734e-05	0.00416326	0.00157188	0.00311057	0.0108238	0.00270112	0.000425003	0.000104674	0.00307703	0.00166686	0.00287073	0.00534558	0.00202175	0.000160655	0.0138349	5.99538e-05	0.00112065	0.00106513	0.00121168	0.000123014	9.20613e-05
Bacteria	Proteobacteria	Alphaproteobacteria	Sphingomonadales	Sphingomonadaceae	Sphingopyxis	0	0.00234495	4.76349e-05	0	0	0.00013099	9.54162e-05	0.000362043	0	0	0	0	0	0	0	0	0	0.00225056	0	0.000220128	0.000174294	0	0	9.20613e-05
Bacteria	Proteobacteria	Alphaproteobacteria	Sphingomonadales	Sphingomonadaceae	uncultured	0	0	0	0	0	0	0	0	0	0	0	1.77863e-05	0	0	0	0	0	0.00343691	1.49885e-05	0.000160093	0	0	0	0
Bacteria	Proteobacteria	Alphaproteobacteria	Sphingomonadales	Sphingomonadaceae	uncultured bacterium	0	0	0	0	0	0	0	0	0	0	0	5.33589e-05	0	0	0	0	0	0	0	0	0	0	0	0
Bacteria	Proteobacteria	Alphaproteobacteria	Tistrellales	Geminicoccaceae	Candidatus Alysiosphaera	0	0	0.000571619	0	0	0	0	0	0	0	0	0	0	0	0	0	0	0	0.000134896	0	0	0	0	0
Bacteria	Proteobacteria	Alphaproteobacteria	uncultured	Ambiguous_taxa	Ambiguous_taxa	0	0.000679378	0	0	0	0	0	0	0	0	0	0	0	0	0	0	0	0	0	0	0	0	0	0
Bacteria	Proteobacteria	Alphaproteobacteria	uncultured	uncultured Rhodospirillaceae bacterium	uncultured Rhodospirillaceae bacterium	0	0.000153408	0	0	0	0	0	0	0	0	0	0	0	0	0	0	0	0	0	0	0	0	0	0
Bacteria	Proteobacteria	Alphaproteobacteria	uncultured	uncultured bacterium	uncultured bacterium	0	0.000109577	0	0	0	0	0	0	0	0	0	0	0	0	0	0	0	0	0	0	0	0	0	0
Bacteria	Proteobacteria	Deltaproteobacteria	Ambiguous_taxa	Ambiguous_taxa	Ambiguous_taxa	0	0	0	0	0	0	0	0	0	0	0	0	0	0	0	0	0	0	0	0.00012007	0	0	0	0
Bacteria	Proteobacteria	Deltaproteobacteria	Bdellovibrionales	Bacteriovoracaceae	Bacteriovorax	0	0	0	0	0	0	0	0	0	0	0	0	0	0	0	0	0	0	0	0.000100058	0	0	0	0
Bacteria	Proteobacteria	Deltaproteobacteria	Bdellovibrionales	Bacteriovoracaceae	Peredibacter	0	0	0	0	0	0	0	0	0	0	0	0	0	0	0	0	0	0	0	0.000180104	0	0	0	0
Bacteria	Proteobacteria	Deltaproteobacteria	Bdellovibrionales	Bdellovibrionaceae	Bdellovibrio	0.00213286	0.000701293	0	0	0	3.02285e-05	0	0	0	0	0	0	0	0	0	0	0	0	0	0.000300174	0	0	0	0
Bacteria	Proteobacteria	Deltaproteobacteria	Bdellovibrionales	Bdellovibrionaceae	OM27 clade	0	0	0	0	0	0	0	0	0	0	8.9721e-05	0	0	0	0	0	0	0	0	0	0	0	0	0
Bacteria	Proteobacteria	Deltaproteobacteria	Desulfuromonadales	Geobacteraceae	Geobacter	0	0.000306816	0	0	0	0	0	0	0	0	0	0	0	0	0	0	0	0	0	0.000180104	0	0	0	0
Bacteria	Proteobacteria	Deltaproteobacteria	Myxococcales	Archangiaceae	Ambiguous_taxa	0	0	0	0	0	0	0	0.000461917	0	0	0	0	0	0	0	0	0	0	0	0	0	0	0	0
Bacteria	Proteobacteria	Deltaproteobacteria	Myxococcales	Archangiaceae	Archangium	0	0	0	0	0	0	0	8.73897e-05	0	0	0	0	0	0	0	0	0	0	0	0	0	0	0	0
Bacteria	Proteobacteria	Deltaproteobacteria	Myxococcales	Archangiaceae	Stigmatella	0	0	0	0	0	0	0	2.49685e-05	0	0	0	0	0	0	0	0	0	0	0	0	0	0	0	0
Bacteria	Proteobacteria	Deltaproteobacteria	Myxococcales	BIrii41	uncultured bacterium	0	0.000504054	0	0	0	0	0	0	0	0	0	0	0	0	0	0	0	0	0	0	0	0	0	0
Bacteria	Proteobacteria	Deltaproteobacteria	Myxococcales	Blfdi19	Ambiguous_taxa	0	0	0	0	0	0	0	0	0	0	0	0	0	0	0	0	0	0.00193653	0	0	0	0	0	0
Bacteria	Proteobacteria	Deltaproteobacteria	Myxococcales	Haliangiaceae	Haliangium	0.002952	0.00221346	0	0	0	2.01524e-05	1.90832e-05	0.000162295	0	0	0	0	0	0	0	0	0	0	0	0	0	0	0	0
Bacteria	Proteobacteria	Deltaproteobacteria	Myxococcales	KD3-10	uncultured bacterium	0	0	0	0	0	0	0	2.49685e-05	0	0	0	0	0	0	0	0	0	0	0	0	0	0	0	0
Bacteria	Proteobacteria	Deltaproteobacteria	Myxococcales	P3OB-42	metagenome	0	0	0	0	0	0	0	0	0	0	0	0	0	0	0	0	0	0	0	0.000100058	0	0	0	0
Bacteria	Proteobacteria	Deltaproteobacteria	Myxococcales	P3OB-42	uncultured bacterium	0	0.000394477	0.00171486	0	0	0	0	0	0	0	0	0	0	0	0	0	0	0	0	0	0	0	0	0
Bacteria	Proteobacteria	Deltaproteobacteria	Myxococcales	Phaselicystidaceae	Phaselicystis	0	0	0	0	0	0	0	0	0	0	0	0	0	0	0	0	0	0	0	0.000160093	0	0	0	0
Bacteria	Proteobacteria	Deltaproteobacteria	Myxococcales	Polyangiaceae	Ambiguous_taxa	0	0	0	0	0	0	0	0	0	0	0	0	4.56673e-05	0	0	0	0	0	0	0	0	0	0	0
Bacteria	Proteobacteria	Deltaproteobacteria	Myxococcales	Polyangiaceae	Aetherobacter	0	0	7.14524e-05	0	0	0	0	0	0	0	0	0	0	0	0	0	0	0	0	0	0	0	0	0
Bacteria	Proteobacteria	Deltaproteobacteria	Myxococcales	Polyangiaceae	Pajaroellobacter	0	0.000131492	0	0	0	2.01524e-05	0	0	0	0	0	0	0	0	0	0	0	0	0	0	0.000213026	0	0	0
Bacteria	Proteobacteria	Deltaproteobacteria	Myxococcales	Sandaracinaceae	uncultured	0.0162437	0.00304624	0.00412042	0	0	2.01524e-05	0	0	0	0	0	0	2.28337e-05	1.7942e-05	0	0	0	0	0	0	0	0	0	0
Bacteria	Proteobacteria	Deltaproteobacteria	Myxococcales	bacteriap25	Ambiguous_taxa	0	0	0	0	0	0	0	0	0	0	0	0	0	0	0	0.000114131	0	0	0	0	0	0	0	0
Bacteria	Proteobacteria	Deltaproteobacteria	Myxococcales	uncultured bacterium	uncultured bacterium	0	0	0	0	0	0	0	0.000124842	0	0	0	0	0	0	0	0	0	0	0	0	0	0	0	0
Bacteria	Proteobacteria	Deltaproteobacteria	Oligoflexales	0319-6G20	Ambiguous_taxa	0	0.000306816	0	8.51927e-06	0	0	0	0	0	0	4.48605e-05	0	0	0	0	0	0	0	0	0	0	0	0	0
Bacteria	Proteobacteria	Deltaproteobacteria	Oligoflexales	0319-6G20	uncultured bacterium	0	0	0	0	0	0	0	3.74527e-05	0	0	0	0	0	0	0	0	0	0	0	0	0	0	0	0
Bacteria	Proteobacteria	Deltaproteobacteria	RCP2-54	uncultured bacterium	uncultured bacterium	0	0.000482139	0	0	0	0	0	0	0	0	0	0	0	0	0	0	0	0	0	0	0	0	0	0
Bacteria	Proteobacteria	Gammaproteobacteria	Acidithiobacillales	Acidithiobacillaceae	KCM-B-112	0	0	0.0020483	0	0	0	0	0	0	0	0	0	0	0	0	0	0	0.00331478	0	0.000220128	0	0	0	0
Bacteria	Proteobacteria	Gammaproteobacteria	Aeromonadales	Aeromonadaceae	Aeromonas	0.111357	0.000197239	0	0	0	0	3.81665e-05	1.24842e-05	2.58893e-05	0	0	0.000533589	0	0.0109267	0.00282337	0	0	0	0	0	0	0	0	3.06871e-05
Bacteria	Proteobacteria	Gammaproteobacteria	Alteromonadales	Alteromonadaceae	Ambiguous_taxa	0	4.38308e-05	0	0	0	0	0	0	0	0	0	0	0	0	0	0	0	0	0	0	0	0	0	0
Bacteria	Proteobacteria	Gammaproteobacteria	Alteromonadales	Psychromonadaceae	Psychromonas	0	0	0	0	0	0	0	0	0.000103557	0	0	0	0	0	0	0	0	0	0	0	0	0	0	0
Bacteria	Proteobacteria	Gammaproteobacteria	Betaproteobacteriales	A21b	Ambiguous_taxa	0	0.000547885	0	0	0	0	0	0	0	0	0	0	0	0	0	0	0	0	0	0	0	0	0	0
Bacteria	Proteobacteria	Gammaproteobacteria	Betaproteobacteriales	Burkholderiaceae	Ambiguous_taxa	0.00737226	0.00153408	0.00507312	8.51927e-06	0.00201512	0.000584418	0.000181291	0.00225965	0.000241633	4.72225e-05	2.9907e-05	0	0.000114168	8.97102e-05	1.88225e-05	0.000260871	0.00010041	0.0213542	0.00191852	0.000480279	0.000367953	0.000242336	9.22609e-05	3.06871e-05
Bacteria	Proteobacteria	Gammaproteobacteria	Betaproteobacteriales	Burkholderiaceae	Achromobacter	0	0	0	0	0	0	0	0	0	0	0	0	0	0	0	0.00014674	0	0.000976988	0.000179862	0.000180104	0	0	0	0
Bacteria	Proteobacteria	Gammaproteobacteria	Betaproteobacteriales	Burkholderiaceae	Acidovorax	0	4.38308e-05	0	0	0	0	0	0	0	0	0	0	0	0	0	8.15222e-05	0	0	0	0	0	0	0.00038442	0
Bacteria	Proteobacteria	Gammaproteobacteria	Betaproteobacteriales	Burkholderiaceae	Advenella	0	0	0	0	0	0	0	1.24842e-05	0	0	0	0	0.00641626	0.00814569	0.00336922	0	0	0	5.99538e-05	0	0	0	0	0
Bacteria	Proteobacteria	Gammaproteobacteria	Betaproteobacteriales	Burkholderiaceae	Aquabacterium	0	0.00175323	0.00100033	0	0	3.02285e-05	0	7.49054e-05	0	0	0	0.0210056	0	0.000107652	0	1.63044e-05	4.01639e-05	0.00436156	2.99769e-05	0.000380221	3.87319e-05	0.000363504	0	3.06871e-05
Bacteria	Proteobacteria	Gammaproteobacteria	Betaproteobacteriales	Burkholderiaceae	Bordetella	0	2.19154e-05	0.000119087	0	0	0	0	0	0	0	0	0	0	0	0	0	0	0.000819972	0	0	0	0	0	0
Bacteria	Proteobacteria	Gammaproteobacteria	Betaproteobacteriales	Burkholderiaceae	Burkholderia-Caballeronia-Paraburkholderia	0.0055176	0.00569801	0.0105273	0	0.00215479	0.00111846	0.0014217	0.00756545	0.00233004	0.00105464	0	0	2.28337e-05	0.000215305	0.00015058	0.000130435	2.00819e-05	0.0163122	1.49885e-05	6.00348e-05	0	0.00290803	0.000553565	0.000644429
Bacteria	Proteobacteria	Gammaproteobacteria	Betaproteobacteriales	Burkholderiaceae	Candidimonas	6.18219e-05	8.76616e-05	2.38175e-05	0	0	0	0	0	0	0	0	0	0	0	0	0	0	0	0	0	0	0	0	0
Bacteria	Proteobacteria	Gammaproteobacteria	Betaproteobacteriales	Burkholderiaceae	Comamonas	0	0	4.76349e-05	0	0	4.03047e-05	0	0	2.58893e-05	0	0	0	0	0	0	0	0	0	0.000164873	0.000140081	0	0	0	0
Bacteria	Proteobacteria	Gammaproteobacteria	Betaproteobacteriales	Burkholderiaceae	Cupriavidus	0.00625947	0.00186281	0.0146239	0	0	0	9.54162e-06	2.49685e-05	0	6.29634e-05	8.9721e-05	0.0038952	0	0	0	0.00114131	0.00247008	0.00812994	5.99538e-05	0.000280162	0	0	1.53768e-05	9.20613e-05
Bacteria	Proteobacteria	Gammaproteobacteria	Betaproteobacteriales	Burkholderiaceae	Curvibacter	9.27328e-05	0	0	0	0	0	0	0	0	0	0	0	0	0	0	0	0	0	0	0	0	0	0	0
Bacteria	Proteobacteria	Gammaproteobacteria	Betaproteobacteriales	Burkholderiaceae	Delftia	0	0	0	0	0	0	0	0	0	0	0	0	0	0	0	0.000228262	0	0	0	0	0	0	3.07536e-05	0
Bacteria	Proteobacteria	Gammaproteobacteria	Betaproteobacteriales	Burkholderiaceae	Duganella	0	0	0	0	0	0	0	0	0	0	0	0	0	0	0	0	0	0	2.99769e-05	0	0	0	0	0
Bacteria	Proteobacteria	Gammaproteobacteria	Betaproteobacteriales	Burkholderiaceae	Hydrogenophaga	0	0	0	0	0	0	0	0	0	0	0	0	0	0	0	0.00014674	0	0	0	0.000200116	0	0	0	0
Bacteria	Proteobacteria	Gammaproteobacteria	Betaproteobacteriales	Burkholderiaceae	Ideonella	0	0.0002849	0	0	0	0	0	1.24842e-05	0	0	0	0	0	0	0	0	0	0	0	0	0	0	0	0
Bacteria	Proteobacteria	Gammaproteobacteria	Betaproteobacteriales	Burkholderiaceae	Janthinobacterium	0	8.76616e-05	4.76349e-05	0	0	0	0	0	0	0	0	0	0	0	0	0	0	0	0	0	0	0	0	0
Bacteria	Proteobacteria	Gammaproteobacteria	Betaproteobacteriales	Burkholderiaceae	Lautropia	0	0	0	0	0	0	0	0	0	0	0	3.55726e-05	0	0	0	0	0	0	4.49654e-05	6.00348e-05	0	0	0	0
Bacteria	Proteobacteria	Gammaproteobacteria	Betaproteobacteriales	Burkholderiaceae	Massilia	0.000154555	0.00225729	0.00650217	0	0	0.000110838	0.00269074	0.0135704	0.000871606	0	0	0.000195649	2.28337e-05	0	1.88225e-05	4.89133e-05	4.01639e-05	0.00975244	0	0.000380221	0	0.000363504	0.000230652	0.000490993
Bacteria	Proteobacteria	Gammaproteobacteria	Betaproteobacteriales	Burkholderiaceae	Noviherbaspirillum	0	0	0	0	0	0	0	0.000124842	0	0	0	0	0	0	0	0	0	0.00485005	0	0	0	0	0	0
Bacteria	Proteobacteria	Gammaproteobacteria	Betaproteobacteriales	Burkholderiaceae	Oxalicibacterium	0	0	0	0	0	5.03809e-05	0	0.000149811	0	0	0	0	0	0	0	0	0	5.23387e-05	0	0	0	0	0	0
Bacteria	Proteobacteria	Gammaproteobacteria	Betaproteobacteriales	Burkholderiaceae	Pandoraea	0	0.0002849	0	0	0	0	0	0	0	0	0	0	0	0	0	0	0.00010041	0	0	0	0	0	0	0
Bacteria	Proteobacteria	Gammaproteobacteria	Betaproteobacteriales	Burkholderiaceae	Paucibacter	0	0	9.52699e-05	0	0	0	0	0	0	0	0	0	0	0	0	0	2.00819e-05	0	0	0	0	0	0	0
Bacteria	Proteobacteria	Gammaproteobacteria	Betaproteobacteriales	Burkholderiaceae	Pelomonas	0	0	0.00419187	0	0	0	0	0	0	0	0	0	0	0	0	0	0.000120492	0	0	0.000400232	0	0	0	0
Bacteria	Proteobacteria	Gammaproteobacteria	Betaproteobacteriales	Burkholderiaceae	Polaromonas	0	0.00118343	0	0	0	2.01524e-05	9.54162e-06	7.49054e-05	0	0	0	0.000177863	0	0	0	0	0	0	0	0	0	0	0	3.06871e-05
Bacteria	Proteobacteria	Gammaproteobacteria	Betaproteobacteriales	Burkholderiaceae	Pseudorhodoferax	0	0	0	0	0	0	0	2.49685e-05	0	0	0	0	0	0	0	0	0	1.74462e-05	0	0	0	0	0	0
Bacteria	Proteobacteria	Gammaproteobacteria	Betaproteobacteriales	Burkholderiaceae	Ralstonia	0.00111279	2.19154e-05	0.000476349	1.70385e-05	0	2.01524e-05	9.54162e-06	0	0	7.87042e-05	5.9814e-05	0	0	0	0	0	0	0.000174462	0	4.00232e-05	0	0	0	0
Bacteria	Proteobacteria	Gammaproteobacteria	Betaproteobacteriales	Burkholderiaceae	Ramlibacter	0	0	0	0	0	0	0	8.73897e-05	0	0	0	0	0	0	0	0	0	0	0	0.000600348	0	0	0	0
Bacteria	Proteobacteria	Gammaproteobacteria	Betaproteobacteriales	Burkholderiaceae	Rhizobacter	0	0	0	0	0	0	0	8.73897e-05	0.000138076	0	0	0	0	0	0	0	0	0	0	0.000220128	0	0	0	0
Bacteria	Proteobacteria	Gammaproteobacteria	Betaproteobacteriales	Burkholderiaceae	Rhodoferax	0	4.38308e-05	0	0	0	0	0	0	0	0	0	0	0	0	0	0	0	0	0	0	0	0	0	0
Bacteria	Proteobacteria	Gammaproteobacteria	Betaproteobacteriales	Burkholderiaceae	Schlegelella	0	0	0	0	0	0	0	0	0	0	0	0	0	0	0	0	0	1.74462e-05	1.49885e-05	0	0	0	0	0
Bacteria	Proteobacteria	Gammaproteobacteria	Betaproteobacteriales	Burkholderiaceae	Sphaerotilus	0	0	0	0	0	0	0	2.49685e-05	0	0	0	0	0	0	0	0	0	0	0	0	0	0	0	0
Bacteria	Proteobacteria	Gammaproteobacteria	Betaproteobacteriales	Burkholderiaceae	Tepidimonas	0	0	0	0	0	0	0	0	0	0	1.49535e-05	0	0	0	0	0	0	0	0	0	0	0	0	0
Bacteria	Proteobacteria	Gammaproteobacteria	Betaproteobacteriales	Burkholderiaceae	Undibacterium	0	0.000854701	0	0	0	0	0	0	0	0	0	0.000373513	0	0	0	0	0	0	0	0.000200116	0	0	0	0
Bacteria	Proteobacteria	Gammaproteobacteria	Betaproteobacteriales	Burkholderiaceae	Variovorax	0	0.0002849	0	0	0	0	0	0	0	0	0	0	0	0	0	0	0	0	0	0	0	0	0	0
Bacteria	Proteobacteria	Gammaproteobacteria	Betaproteobacteriales	Burkholderiaceae	Verticia	0	0	0	0	0	1.00762e-05	9.54162e-06	0	5.17786e-05	0	0	0	0	0	0	0	0	0	0	0	0	0	0	0
Bacteria	Proteobacteria	Gammaproteobacteria	Betaproteobacteriales	Burkholderiaceae	uncultured	0	0.000306816	0.00247702	0	0	0	0	0.000124842	0	0	0	0	0	0	0	0	0	5.23387e-05	0	0.000240139	0	0	0	0
Bacteria	Proteobacteria	Gammaproteobacteria	Betaproteobacteriales	Chitinibacteraceae	Amantichitinum	0	0	0	0	0	1.00762e-05	1.90832e-05	0.000362043	0	0	0	0	0	0	0	0	0	0	0	0	0	0	0	0
Bacteria	Proteobacteria	Gammaproteobacteria	Betaproteobacteriales	Hydrogenophilaceae	Tepidiphilus	0	0	0	0	0	0	0	0	0	1.57408e-05	0	0	0	0	0	0	0	0	0	0	0	0	0	3.06871e-05
Bacteria	Proteobacteria	Gammaproteobacteria	Betaproteobacteriales	Hydrogenophilaceae	uncultured	0.000386387	0	0	0	0	0	0	0	0	0	0	0	0	0	0	0	0.000502048	0	0	0	0	0	0	0
Bacteria	Proteobacteria	Gammaproteobacteria	Betaproteobacteriales	Methylophilaceae	Ambiguous_taxa	0	0.000131492	0	0	0	0	0	0	0	9.44451e-05	0	0	0	0	0	0	0	0	1.49885e-05	0	0	0	0	0
Bacteria	Proteobacteria	Gammaproteobacteria	Betaproteobacteriales	Methylophilaceae	Methylophilus	0	0.000219154	0	0	0	0	0	0	0	0	4.48605e-05	0	0	0	5.64674e-05	0.000130435	0	0	0	0	0	0	0	0
Bacteria	Proteobacteria	Gammaproteobacteria	Betaproteobacteriales	Neisseriaceae	Neisseria	0	0	0	2.55578e-05	0	0	0	0	0	0	0	0	0	0	0	0	0	0	0	0	0	0	0	0.000153435
Bacteria	Proteobacteria	Gammaproteobacteria	Betaproteobacteriales	Neisseriaceae	uncultured	3.09109e-05	4.38308e-05	0	0	0	0	0	0	0	0.000141668	0	0.00261459	0	0	0	0.000668482	0	0.00730997	0	0.000140081	0	0.000484672	0	3.06871e-05
Bacteria	Proteobacteria	Gammaproteobacteria	Betaproteobacteriales	Nitrosomonadaceae	Ellin6067	0	0.00186281	0	0	0	0	0	2.49685e-05	0	1.57408e-05	0	0	0	0	0	0	0	0	0	0	0.000406685	0	0	0
Bacteria	Proteobacteria	Gammaproteobacteria	Betaproteobacteriales	Nitrosomonadaceae	GOUTA6	0	8.76616e-05	0	0	0	0	0	0	0	0	0	0	0	0	0	0	0	0	0	0	0	0	0	0
Bacteria	Proteobacteria	Gammaproteobacteria	Betaproteobacteriales	Nitrosomonadaceae	IS-44	0	0.000175323	0	0	0	0	0	0	0	0	0	0	0	0	0	0	0	0	0	0.000180104	0	0	0	0
Bacteria	Proteobacteria	Gammaproteobacteria	Betaproteobacteriales	Nitrosomonadaceae	MND1	0	0.000350647	0	0	0	0	0	0	0	0	0	0	0	0	0	0	0	0	0	4.00232e-05	0	0	0	0
Bacteria	Proteobacteria	Gammaproteobacteria	Betaproteobacteriales	Nitrosomonadaceae	mle1-7	0	0	0	0	0	0	0	0	0	0	0	0	0	0	0	0	0	0	0	0.000160093	0	0	0	0
Bacteria	Proteobacteria	Gammaproteobacteria	Betaproteobacteriales	Rhodocyclaceae	Azospira	0	0	0	0	0	0	0	0	0	0	0	0	0	0	0	0	0	0.00579215	0	0	0	0	7.6884e-05	0
Bacteria	Proteobacteria	Gammaproteobacteria	Betaproteobacteriales	Rhodocyclaceae	Dechloromonas	0.000108188	0	2.38175e-05	0	0	0	0	1.24842e-05	0	0	0	0	0	0	0	0	4.01639e-05	0.000436156	0	4.00232e-05	0	0	4.61304e-05	0
Bacteria	Proteobacteria	Gammaproteobacteria	Betaproteobacteriales	Rhodocyclaceae	Sulfuritalea	0	0	0	0	0	0	0	0	0	0	0	0	0	0	0	0	0	0.00186675	0	0	0	0	0	0
Bacteria	Proteobacteria	Gammaproteobacteria	Betaproteobacteriales	Rhodocyclaceae	Zoogloea	0.00364749	0	0	0	0	0	0	0	0	0	5.9814e-05	0	0	1.7942e-05	0	0.000635873	0	0.00458836	0.000299769	0	1.9366e-05	0	1.53768e-05	3.06871e-05
Bacteria	Proteobacteria	Gammaproteobacteria	Betaproteobacteriales	SC-I-84	Ambiguous_taxa	0	0.0002849	0	0	0	7.05332e-05	0	0	0	0	0	0	0	0	0	0	0	0	0	0	0	0	0	0
Bacteria	Proteobacteria	Gammaproteobacteria	Betaproteobacteriales	SC-I-84	uncultured bacterium	0	0	0	0	0	0	0	0	0	0	0	0	0	0	0	0	0	0	0	0.000140081	0	0	0	0
Bacteria	Proteobacteria	Gammaproteobacteria	Betaproteobacteriales	TRA3-20	Ambiguous_taxa	0	0	0	0	0	0	0	0	0	0	0	0	0	0	0	0	0	0	0	6.00348e-05	0	0	0	0
Bacteria	Proteobacteria	Gammaproteobacteria	Cellvibrionales	Cellvibrionaceae	Cellvibrio	0	0	0	1.70385e-05	0	0	0	0	0	0	0	0	0	0	0	0	0	0	0	0	0	0	0	0
Bacteria	Proteobacteria	Gammaproteobacteria	Cellvibrionales	Porticoccaceae	C1-B045	0	2.19154e-05	0	0	0	0	0	0	0	0	0	0	0	0	0	0.000489133	0	0.00765889	0	0.00464269	0	0	0	0
Bacteria	Proteobacteria	Gammaproteobacteria	Diplorickettsiales	Diplorickettsiaceae	Aquicella	0.000880962	8.76616e-05	0.00121469	0	0	0	0	0	0	0	0	0	0	0	0	0	0	0.00050594	0	0	0	0	0	0
Bacteria	Proteobacteria	Gammaproteobacteria	Diplorickettsiales	Diplorickettsiaceae	Rickettsiella	0	0	0	2.55578e-05	0.00206833	0	0	0	0	0	0	0.000391299	2.28337e-05	1.7942e-05	0.000131757	0	0	0	0	0	0	0	0	0
Bacteria	Proteobacteria	Gammaproteobacteria	Diplorickettsiales	Diplorickettsiaceae	uncultured	0	0.000219154	0	0	0	0	0	0	0	0	0	0	0	0	0	0	0	0.000261693	0	0	0	0	0	0
Bacteria	Proteobacteria	Gammaproteobacteria	Enterobacteriales	Enterobacteriaceae	Ambiguous_taxa	0.0416834	0.0348236	0.00254847	8.51927e-06	0	0.00112853	0.00854929	0.0180272	0.00380573	0	0.000433651	0.000320154	0	0.0425227	0.00303042	0	4.01639e-05	0.000523387	0.0409485	2.00116e-05	0.000406685	0.00157518	0.000184522	0.000153435
Bacteria	Proteobacteria	Gammaproteobacteria	Enterobacteriales	Enterobacteriaceae	Buttiauxella	0.00344657	0	0	0	0	0	9.54162e-06	0	0	0	0	3.55726e-05	0	0.000556203	0.000131757	0	0	0	0	0	0	0	0	3.06871e-05
Bacteria	Proteobacteria	Gammaproteobacteria	Enterobacteriales	Enterobacteriaceae	Citrobacter	0	0	0	0	0	0	0	0	0	0	0	1.77863e-05	0	0	0	0	2.00819e-05	0	0	0	0	0	0	0
Bacteria	Proteobacteria	Gammaproteobacteria	Enterobacteriales	Enterobacteriaceae	Cronobacter	0	0	0	0	0	0	0	0	0	0	0	0	0	3.58841e-05	0	0	0	0	0	2.00116e-05	0	0	0	0
Bacteria	Proteobacteria	Gammaproteobacteria	Enterobacteriales	Enterobacteriaceae	Enterobacter	0.00550215	0.00252027	0.00235793	0	0	0.000120914	7.6333e-05	0.000224716	5.17786e-05	0.000236113	0	0.00592284	0	0.0211178	0.00131757	3.26089e-05	0.000381557	0.000401263	1.49885e-05	0.000400232	0.000232392	0.0278687	0.000169145	6.13742e-05
Bacteria	Proteobacteria	Gammaproteobacteria	Enterobacteriales	Enterobacteriaceae	Erwinia	1.54555e-05	2.19154e-05	0	0	0	0	0	1.24842e-05	0	0	0	3.55726e-05	0	0.00156096	1.88225e-05	0	0	0	0	0	0	0.000363504	0	0
Bacteria	Proteobacteria	Gammaproteobacteria	Enterobacteriales	Enterobacteriaceae	Escherichia-Shigella	0.00808321	0.00129301	0.00261992	0	0.00011306	0	0	0	0.000215744	0	2.9907e-05	0.000711453	0	7.17682e-05	3.76449e-05	0	0.000261065	1.74462e-05	0.000104919	8.00464e-05	0.000309855	0	0	0
Bacteria	Proteobacteria	Gammaproteobacteria	Enterobacteriales	Enterobacteriaceae	Izhakiella	0	0	0	0	0	0	0	0	0	0	0	0	0	3.58841e-05	0	0	0	0	0	0	0	0	0	0
Bacteria	Proteobacteria	Gammaproteobacteria	Enterobacteriales	Enterobacteriaceae	Klebsiella	0.00544033	0.000504054	2.38175e-05	0	0	4.03047e-05	1.90832e-05	2.49685e-05	0	0	5.9814e-05	0.000177863	0	0.00269131	0.000263515	0	0	0	0	0	0	0.000484672	0	0
Bacteria	Proteobacteria	Gammaproteobacteria	Enterobacteriales	Enterobacteriaceae	Kluyvera	6.18219e-05	0	0	0	0	0	0	0	0	0	0	0	0	7.17682e-05	1.88225e-05	0	0	0	0	0	0	0	0	0
Bacteria	Proteobacteria	Gammaproteobacteria	Enterobacteriales	Enterobacteriaceae	Pantoea	0	2.19154e-05	0	0	0	2.01524e-05	0.000114499	9.98739e-05	0	0	0	0	0	0.0467211	0	0	0	0	0	0	0	0	0	0
Bacteria	Proteobacteria	Gammaproteobacteria	Enterobacteriales	Enterobacteriaceae	Rahnella	0	0.0017094	0	0	0	0	0	0	0	0	0	0	0	0	0	0	0	0	0	0	0	0	0	0
Bacteria	Proteobacteria	Gammaproteobacteria	Enterobacteriales	Enterobacteriaceae	Raoultella	1.54555e-05	0	0	0	0	0	0	0	0	0	0	0	0	7.17682e-05	0	0	0	0	0	0	0	0	0	0
Bacteria	Proteobacteria	Gammaproteobacteria	Enterobacteriales	Enterobacteriaceae	Salmonella	9.27328e-05	0	0	0	0	0	0	0	0	0	0	0.00154741	0	0.000430609	0	0	0	0	0	0.000400232	0	0	0	3.06871e-05
Bacteria	Proteobacteria	Gammaproteobacteria	Enterobacteriales	Enterobacteriaceae	Serratia	0	0.00052597	0	8.51927e-06	0	0.000151143	9.54162e-06	1.24842e-05	2.58893e-05	0	2.9907e-05	8.89316e-05	0	7.17682e-05	0	3.26089e-05	0	5.23387e-05	0.0219581	0.0012007	0	0	0	0
Bacteria	Proteobacteria	Gammaproteobacteria	Enterobacteriales	Enterobacteriaceae	Siccibacter	0.00140645	0	0	0	0	0	0	2.49685e-05	0	0	0	0	0	0.00159684	3.76449e-05	0	2.00819e-05	0	0	0	0	0.00436205	1.53768e-05	0
Bacteria	Proteobacteria	Gammaproteobacteria	Enterobacteriales	Enterobacteriaceae	Tatumella	9.27328e-05	0	0	0	0	0	0	0	0	0	0	0	0	1.7942e-05	0	0	0	0	0	0	0	0	0	0
Bacteria	Proteobacteria	Gammaproteobacteria	Enterobacteriales	Enterobacteriaceae	Yersinia	0	8.76616e-05	0	0	0	0	0	0	0	0	0	0	0	0	0	0	0	0	0	0	0	0	0	0
Bacteria	Proteobacteria	Gammaproteobacteria	Enterobacteriales	Enterobacteriaceae	endosymbionts8	0.00207103	0.000175323	0	0	0	0	0	0	0	0	1.49535e-05	0.000142291	0.354401	0.24333	0.20573	1.63044e-05	0	0	0.000224827	0	5.80979e-05	0.00254453	0	0.00113542
Bacteria	Proteobacteria	Gammaproteobacteria	Enterobacteriales	Enterobacteriaceae	uncultured bacterium	0	2.19154e-05	0	0	0	0	0	0	0	0	0	0	0	1.7942e-05	0	0	0	0	0	0	0	0	0	0
Bacteria	Proteobacteria	Gammaproteobacteria	Gammaproteobacteria Incertae Sedis	Unknown Family	Acidibacter	0	0.00486522	0	0	0	0	0	0	0	0.000204631	0	0	0	0	0	0	0	0.00013957	0	0	0	0	0	0
Bacteria	Proteobacteria	Gammaproteobacteria	Gammaproteobacteria Incertae Sedis	Unknown Family	Candidatus Berkiella	0	0	0	0	0	0	0	0	0	0	0	0	0	0	0	0	0	0.00251226	1.49885e-05	0.000100058	0	0	0	0
Bacteria	Proteobacteria	Gammaproteobacteria	Immundisolibacterales	Immundisolibacteraceae	Ambiguous_taxa	0	0	0	0	0	0	0	0	0	0	0	0	0	0	0	0	0	0.00209355	0	0.00102059	0	0	0	0
Bacteria	Proteobacteria	Gammaproteobacteria	JG36-TzT-191	uncultured bacterium	uncultured bacterium	0.000262743	0.0017094	0	0	0	0	0	0	0	0	0	0	0	0	0	0	0	0.00163994	0	0	0	0	0	0
Bacteria	Proteobacteria	Gammaproteobacteria	Legionellales	Legionellaceae	Legionella	0.00319928	2.19154e-05	0.000333444	0	0	0	0	0	0	0	0	0	0	1.7942e-05	0	0	0	0	0	0.000140081	0	0	0	0
Bacteria	Proteobacteria	Gammaproteobacteria	Oceanospirillales	Marinomonadaceae	Marinomonas	0	4.38308e-05	0	0	0.0063646	0	4.77081e-05	3.74527e-05	0.00036245	0	0	0	0	0	0	0.000260871	0	1.74462e-05	0	0	0	0	0	0
Bacteria	Proteobacteria	Gammaproteobacteria	Oceanospirillales	Pseudohongiellaceae	Pseudohongiella	0	0	0	0	0	0	0	0	0	0	0	0	0	0	0	0	0	0	0	4.00232e-05	0	0	0	0
Bacteria	Proteobacteria	Gammaproteobacteria	Orbales	Orbaceae	Gilliamella	0.000757318	4.38308e-05	0	8.51927e-06	0.00184221	0	9.54162e-06	0	0	0	0	0	0	0	1.88225e-05	0	0	0	0	0	0	0	0	0
Bacteria	Proteobacteria	Gammaproteobacteria	Pasteurellales	Pasteurellaceae	Haemophilus	0.00675404	8.76616e-05	0.00240556	0	0.00376422	0	0	0	0	0	5.9814e-05	0	0	1.7942e-05	0	4.89133e-05	8.03277e-05	0.00471048	0	0.00012007	0.000426051	0	1.53768e-05	0
Bacteria	Proteobacteria	Gammaproteobacteria	Pseudomonadales	Moraxellaceae	Acinetobacter	0	0.000372562	0.00905064	1.70385e-05	0.00383738	0	0.00238541	0.000973771	0.000457378	0.00138519	0.000702814	0.0147804	0	1.7942e-05	5.64674e-05	0.000342393	0.000261065	0.000575725	2.99769e-05	2.00116e-05	0.000116196	0	0.000153768	3.06871e-05
Bacteria	Proteobacteria	Gammaproteobacteria	Pseudomonadales	Moraxellaceae	Alkanindiges	0	0	0	0	0	2.01524e-05	9.54162e-06	0	0	0	5.9814e-05	0	0	0	0	0	0	0	0.000164873	0	0	0	0	0
Bacteria	Proteobacteria	Gammaproteobacteria	Pseudomonadales	Moraxellaceae	Enhydrobacter	0.000108188	0	4.76349e-05	0	0	0	0	0	0	1.57408e-05	0	0.000195649	0	0	0	0	2.00819e-05	8.72311e-05	0	0	3.87319e-05	0	0	0
Bacteria	Proteobacteria	Gammaproteobacteria	Pseudomonadales	Moraxellaceae	Moraxella	0	0	0	0	0	0	0	0	0	0	0	0	0	0	0	0	0	0	5.99538e-05	0	0	0	0	0
Bacteria	Proteobacteria	Gammaproteobacteria	Pseudomonadales	Moraxellaceae	Psychrobacter	0.0166765	0	0	0	0	0	0	0	0	0	0	0	0	0	3.76449e-05	9.78266e-05	0	0	0	0	0	0	0	0
Bacteria	Proteobacteria	Gammaproteobacteria	Pseudomonadales	Moraxellaceae	uncultured	0	0	0	0	0	0	0	0	0	0	0	0	0	0	0	4.89133e-05	0	0.000680403	0	0.000860499	0	0	0	0
Bacteria	Proteobacteria	Gammaproteobacteria	Pseudomonadales	Pseudomonadaceae	Pseudomonas	0.00287472	0.0472058	0.00145287	0.000204462	0	0.000261981	0.000143124	0.00242194	0.000120817	1.57408e-05	0	0.00382406	0	0.000107652	0	0.00104348	8.03277e-05	0.00141314	2.99769e-05	0.000560325	9.68298e-05	0	9.22609e-05	3.06871e-05
Bacteria	Proteobacteria	Gammaproteobacteria	R7C24	uncultured bacterium	uncultured bacterium	0	0	0	0	0	0	0	0	0	0	0	0	0	0	0	0	0	8.72311e-05	0	0	0	0	0	0
Bacteria	Proteobacteria	Gammaproteobacteria	Salinisphaerales	Solimonadaceae	Ambiguous_taxa	0	0	0	0	0	0	0	0.000149811	0	0	0	0	0	0	0	0	0	0	0	0	0	0.000121168	0	0
Bacteria	Proteobacteria	Gammaproteobacteria	Salinisphaerales	Solimonadaceae	Nevskia	4.63664e-05	0.0002849	0	0	0	0	0	0	0	0	0	0	0	0	0	0	0	0	0	0	0	0	0	0
Bacteria	Proteobacteria	Gammaproteobacteria	Steroidobacterales	Steroidobacteraceae	Steroidobacter	0	0.000241069	0	0	0	0	0	0	0	0	0	0	0	0	0	0	0	0	0	0	0	0	0	0
Bacteria	Proteobacteria	Gammaproteobacteria	Thiotrichales	Thiotrichaceae	Thiothrix	0	0	0	0	0	0	0	0	0	0	0	0	0	0	0	0	0.000140574	0	0	0	0	0	0	0
Bacteria	Proteobacteria	Gammaproteobacteria	Vibrionales	Vibrionaceae	Vibrio	0	0	0	8.51927e-06	0	2.01524e-05	9.54162e-06	0	0.000526416	0	0	0	0	3.58841e-05	0	0	0	0	0	0	0	0	0	0
Bacteria	Proteobacteria	Gammaproteobacteria	WD260	uncultured bacterium	uncultured bacterium	0	6.57462e-05	0	0	0	0	0	0	0	0	0	0	0	0	0	0	0	0	0	0	0	0	0	0
Bacteria	Proteobacteria	Gammaproteobacteria	Xanthomonadales	Rhodanobacteraceae	Ambiguous_taxa	0	0.00111769	0.00240556	0	0	0	3.81665e-05	0.000124842	0	0.000314817	0	0	0	3.58841e-05	5.64674e-05	0	0.000220901	3.48924e-05	0	8.00464e-05	0	0	0	0
Bacteria	Proteobacteria	Gammaproteobacteria	Xanthomonadales	Rhodanobacteraceae	Chujaibacter	0	0.0285339	0.0151241	8.51927e-06	0	0	0	0	0	4.72225e-05	4.48605e-05	0.00346833	9.13346e-05	0.000143536	1.88225e-05	1.63044e-05	0.00116475	0.00163994	0	0	0	0	0	0
Bacteria	Proteobacteria	Gammaproteobacteria	Xanthomonadales	Rhodanobacteraceae	Dokdonella	1.54555e-05	0.0149244	0.006002	0	0	7.05332e-05	0	9.98739e-05	0	0	2.9907e-05	0.00375291	2.28337e-05	0	1.88225e-05	0	0.000361475	0	0	0	0	0	0	0
Bacteria	Proteobacteria	Gammaproteobacteria	Xanthomonadales	Rhodanobacteraceae	Dyella	0	0.000262985	2.38175e-05	0	0	0	0	1.24842e-05	0	0	0	0	0	3.58841e-05	0	0	0	3.48924e-05	0	0	0	0	0	0
Bacteria	Proteobacteria	Gammaproteobacteria	Xanthomonadales	Rhodanobacteraceae	Luteibacter	0	0.00464607	0	0	0	0.00124945	0.000438915	0.00408235	0.00074216	0.000125927	1.49535e-05	0	0.000182669	0.00206334	0.00101641	8.15222e-05	2.00819e-05	1.74462e-05	0	0	0	0.000484672	6.15072e-05	0
Bacteria	Proteobacteria	Gammaproteobacteria	Xanthomonadales	Rhodanobacteraceae	Mizugakiibacter	0	0.00322156	0	0	0	0	0	0	0	0	0	0	0	1.7942e-05	0	0	0	0	0	0	0	0	0	0
Bacteria	Proteobacteria	Gammaproteobacteria	Xanthomonadales	Rhodanobacteraceae	Rhodanobacter	0	0.0171159	0.00445387	0	0	0.000251904	0	9.98739e-05	6.90381e-05	0.00105464	7.47675e-05	0.000693666	9.13346e-05	0.000843276	0.00143051	0.000326089	2.00819e-05	0.0539961	0	0.000400232	3.87319e-05	0.000121168	0	3.06871e-05
Bacteria	Proteobacteria	Gammaproteobacteria	Xanthomonadales	Xanthomonadaceae	Ambiguous_taxa	0	0.000175323	0	0	0	0	0	0	0	0	0	0	0	0	0	0	0	0	0	0	0	0	0	0
Bacteria	Proteobacteria	Gammaproteobacteria	Xanthomonadales	Xanthomonadaceae	Arenimonas	0	0.000701293	0	0	0	0	0	0	0	0	0	0.00138733	0	0	0	0	0	0	0	0.00166096	0.000658443	0	0	0
Bacteria	Proteobacteria	Gammaproteobacteria	Xanthomonadales	Xanthomonadaceae	Luteimonas	0	0	0.000261992	0	0	5.03809e-05	0	0	0	0	0	0	0.0939833	0.0107652	0.00139286	0.000130435	0	0	0	0.000380221	0	0	0	0
Bacteria	Proteobacteria	Gammaproteobacteria	Xanthomonadales	Xanthomonadaceae	Lysobacter	0	0	0	0	0	5.03809e-05	0	0.000187264	0	3.14817e-05	0	0.000142291	2.28337e-05	0	0	0	0	0.00357648	0	0.000340197	0.000232392	0	0	0
Bacteria	Proteobacteria	Gammaproteobacteria	Xanthomonadales	Xanthomonadaceae	Pseudoxanthomonas	3.09109e-05	0.0175981	0	0	0	0	0	0	0	0	0	0	0	0	0	0	6.02458e-05	0.000942096	0	0.000340197	0	0	0	0
Bacteria	Proteobacteria	Gammaproteobacteria	Xanthomonadales	Xanthomonadaceae	Stenotrophomonas	1.54555e-05	0.00372562	0.0024532	0	0	0.000120914	5.72497e-05	2.49685e-05	8.62977e-06	4.72225e-05	0.000164488	0	0	0.000107652	0	0.000619569	0	0	0.00121407	0	0	0	0	0
Bacteria	Proteobacteria	Gammaproteobacteria	Xanthomonadales	Xanthomonadaceae	Vulcaniibacterium	0.00298291	0	0	0	0	0	0	0	0	0	0	0	0	0	0	0	0	0	0	0	0	0	0	0
Bacteria	Proteobacteria	Gammaproteobacteria	Xanthomonadales	Xanthomonadaceae	uncultured	0	0	0	0	0	0	0	3.74527e-05	0	0	0	0	0	0	0	0	0	0	0	0	0	0	0	0
Bacteria	Proteobacteria	Gammaproteobacteria	uncultured	uncultured bacterium	uncultured bacterium	0	8.76616e-05	0	0	0	0	0	0	0	0	0	0	0	0	0	0	0	0	0	0	0	0	0	0
Bacteria	Rokubacteria	NC10	Rokubacteriales	Ambiguous_taxa	Ambiguous_taxa	0	0.000460224	0	0	0	0	0	0	0	0	0	0	0	0	0	0	0	0	0	0	0	0	0	0
Bacteria	Rokubacteria	NC10	Rokubacteriales	uncultured bacterium	uncultured bacterium	0	0.000547885	0	0	0	0	0	0	0	0	0	0	0	0	0	0	0	0	0	0	0	0	0	0
Bacteria	Tenericutes	Mollicutes	Entomoplasmatales	Spiroplasmataceae	Spiroplasma	0	0	0	0	0	0	0	0	0	0	0	0.0913327	0	0	0	4.89133e-05	0.00190778	6.97849e-05	0	0	0	0.000121168	0	0.584927
Bacteria	Verrucomicrobia	Verrucomicrobiae	Chthoniobacterales	Chthoniobacteraceae	Candidatus Udaeobacter	0	0.000372562	0	0	0	0	0	2.49685e-05	0	0	0	0	0	0	0	0	0	0	0	0.000220128	0	0	0	0
Bacteria	Verrucomicrobia	Verrucomicrobiae	Chthoniobacterales	Chthoniobacteraceae	Chthoniobacter	0	0.000153408	0	0	0	6.04571e-05	0	2.49685e-05	0	3.14817e-05	0	0.00124504	0	0	0	0	0	0	0	0	0	0	0	0
Bacteria	Verrucomicrobia	Verrucomicrobiae	Chthoniobacterales	Terrimicrobiaceae	Terrimicrobium	0	0	0	0	0	0	0	0.000162295	0	0	0	0	0	0	0	0	0	0	0	0.000200116	0	0	0	0
Bacteria	Verrucomicrobia	Verrucomicrobiae	Chthoniobacterales	Xiphinematobacteraceae	Candidatus Xiphinematobacter	0	0	0.000571619	0	0	0	0	1.24842e-05	0	0	0	0	0	0	0	0	0	1.74462e-05	0	0	0	0	1.53768e-05	0
Bacteria	Verrucomicrobia	Verrucomicrobiae	Methylacidiphilales	Methylacidiphilaceae	uncultured	0	0.000219154	0	0	0	0	0	0	0	0	0	0	0	0	0	0	0	0	0	0	0	0	0	0
Bacteria	Verrucomicrobia	Verrucomicrobiae	Opitutales	Opitutaceae	Ambiguous_taxa	0	0.000131492	0	0	0	0	0	0	0	0	0	0	0	0	0	0	0	0	0	0	0	0	0	0
Bacteria	Verrucomicrobia	Verrucomicrobiae	Opitutales	Opitutaceae	IMCC26134	0	0	0.000785976	0	0	0	0	0	0	0	0	0	0	0	0	0	0	0	0	0	0	0	0	0
Bacteria	Verrucomicrobia	Verrucomicrobiae	Opitutales	Opitutaceae	Lacunisphaera	0	0	0	0	0	0	0	0	0	0	0	0	0	3.58841e-05	0	0.000179349	0	0.00232035	0	8.00464e-05	0.000445417	0.000242336	0	0
Bacteria	Verrucomicrobia	Verrucomicrobiae	Opitutales	Puniceicoccaceae	Verruc-01	0	0	0	0	0	0	0	0	0	0	0	0	0	0	0	0	0	0	0	8.00464e-05	0	0	0	0
Bacteria	Verrucomicrobia	Verrucomicrobiae	Pedosphaerales	Pedosphaeraceae	Ambiguous_taxa	0	0.00052597	0	0	0	0	0	0	0	0	0	0	0	0	0	0	0	0	0	0	0.000329221	0	0	0
Bacteria	Verrucomicrobia	Verrucomicrobiae	Pedosphaerales	Pedosphaeraceae	metagenome	0	4.38308e-05	0	0	0	0	0	0	0	0	0	0	0	0	0	0	0	0	0	0	0	0	0	0
Bacteria	Verrucomicrobia	Verrucomicrobiae	Pedosphaerales	Pedosphaeraceae	uncultured Verrucomicrobia bacterium	0	0.000109577	0	0	0	0	0	0	0	0	0	0	0	0	0	0	0	0	0	0	0	0	0	0
Bacteria	Verrucomicrobia	Verrucomicrobiae	Pedosphaerales	Pedosphaeraceae	uncultured bacterium	0	4.38308e-05	0	0	0	0	0	0	0	0	0	0	0	0	0	0	0	0	0	0	0	0	0	0
Bacteria	Verrucomicrobia	Verrucomicrobiae	S-BQ2-57 soil group	Ambiguous_taxa	Ambiguous_taxa	0	0.0002849	0	0	0	0	0	0	0	0	0	0	0	0	0	0	0	0	0	0	0	0	0	0
Bacteria	Verrucomicrobia	Verrucomicrobiae	Verrucomicrobiales	Akkermansiaceae	Akkermansia	0	0.000131492	0	0	0	2.01524e-05	0	0	0	0	0	0	0	0	0	0	0	0	0	0	0	0	0	0
Bacteria	Verrucomicrobia	Verrucomicrobiae	Verrucomicrobiales	DEV007	Ambiguous_taxa	0	0	0	0	0	0	0	0	0	0	0	0	0	0	0	0	0.000682786	0	0	0	0	0	0	0
Bacteria	Verrucomicrobia	Verrucomicrobiae	Verrucomicrobiales	Rubritaleaceae	Luteolibacter	0	0	0	0	0	6.04571e-05	0	1.24842e-05	0	0	0	0	0	1.7942e-05	0	0	0	0	0	0.000480279	0	0	0	3.06871e-05
Bacteria	Verrucomicrobia	Verrucomicrobiae	Verrucomicrobiales	Verrucomicrobiaceae	Prosthecobacter	0	0	0	0	0	2.01524e-05	0	0	0	0	0	0	0	0	0	0	0	0	0	0	0	0	0	0
Bacteria	Verrucomicrobia	Verrucomicrobiae	Verrucomicrobiales	Verrucomicrobiaceae	Roseimicrobium	0	0	0	0	0	0	0	0	0	0	0	0	0	0	0	0	0	0	0	4.00232e-05	0	0	0	0
Bacteria	Verrucomicrobia	Verrucomicrobiae	Verrucomicrobiales	Verrucomicrobiaceae	Verrucomicrobium	0	0	0	0	0	0	0	0	0	0	0	0	0	0	0	0	0	0	0	4.00232e-05	0	0	0	0
Bacteria	Verrucomicrobia	Verrucomicrobiae	Verrucomicrobiales	Verrucomicrobiaceae	uncultured	0	0	0	0	0	0	0	0	0	0	0	0	0	0	0	0	0	0	0	0	0	0	3.07536e-05	0
Bacteria	WPS-2	Ambiguous_taxa	Ambiguous_taxa	Ambiguous_taxa	Ambiguous_taxa	0.0028129	0.000986193	0	8.51927e-06	0	0	0	0	0	0.000157408	0	0	0	0	0	0	0	0	0	0	0	0	0	0
Bacteria	WPS-2	uncultured bacterium	uncultured bacterium	uncultured bacterium	uncultured bacterium	0.00108188	0.000723208	0	0	0	0	0	0	0	0	0	0	0	0	0	0	0	0	0	0	0	0	0	0
